# Supplementary material for: SCEMENT: scalable and memory efficient integration of large-scale single-cell RNA-sequencing data
Source: Bioinformatics. 2025 Feb 22;41(2):btaf057. doi: 10.1093/bioinformatics/btaf057 (PMC12013815; doi:10.1093/bioinformatics/btaf057)
Supplement: btaf057_Supplementary_Data [file btaf057_supplementary_data.zip]

Archive with 16 entries (16 files):
- Table S11.xlsx
- Figure S1.pptx
- Figure S2.pptx
- Figure S3.pptx
- Figure S4.pptx
- SCEMENT_S1.pdf
- Table S1.xlsx
- Table S2.xlsx
- Table S3.xlsx
- Table S4.xlsx
- Table S5.xlsx
- Table S6.xlsx
- Table S7.xlsx
- Table S8.xlsx
- Table S9.xlsx
- Table S10.xlsx
