# Supplementary material for: SCEMENT: scalable and memory efficient integration of large-scale single-cell RNA-sequencing data
Source: Bioinformatics. 2025 Feb 22;41(2):btaf057. doi: 10.1093/bioinformatics/btaf057 (PMC12013815; doi:10.1093/bioinformatics/btaf057)
Supplement: btaf057_Supplementary_Data [file btaf057_supplementary_data.zip › Table S11.xlsx]

## Sheet: Sheet1
Network -Intersection of Genes	Cells	Genes	Edges	Total TP	Network TP	Ratio	F1	Precision	Recall	AUROC	AUPR
20K	19167	16824	19298	1238	648	0.0335786	0.142873	0.0827269	0.523425	0.725195	0.0492241
42K	42132	16700	19060	1238	662	0.0347324	0.145112	0.0839462	0.534733	0.730651	0.0506711
86K	86692	12337	17862	1238	643	0.0359982	0.144967	0.0842395	0.519386	0.724166	0.0497258
166K	166932	11602	13546	1238	513	0.037871	0.136891	0.0819882	0.414378	0.677995	0.0412521
Network -Union of Genes	Cells	Genes	Edges	Total TP	Network TP	Ratio	F1	Precision	Recall	AUROC	AUPR
20K	19167	22869	18851	1238	688	0.0364967	0.157961	0.0920648	0.555735	0.743383	0.0566849
42K	42132	23982	20090	1238	703	0.0349925	0.1506	0.0868116	0.567851	0.746341	0.0546667
86K	86692	25621	20014	1238	734	0.0366743	0.15667	0.0902607	0.592892	0.758846	0.0585743
166K	166932	25980	20660	1238	749	0.0362536	0.155717	0.0893581	0.605008	0.763709	0.0589713
