# Supplementary material for: SCEMENT: scalable and memory efficient integration of large-scale single-cell RNA-sequencing data
Source: Bioinformatics. 2025 Feb 22;41(2):btaf057. doi: 10.1093/bioinformatics/btaf057 (PMC12013815; doi:10.1093/bioinformatics/btaf057)
Supplement: btaf057_Supplementary_Data [file btaf057_supplementary_data.zip › Table S2.xlsx]

## Sheet: Sheet2
No. of Datasets	No. of Cells	No. of Genes-Intersection	No. of Genes -Union
2	7245	17092	18741
3	19167	16824	22869
5	42132	16700	23982
9	86692	12337	25621
13	166932	11602	25980
16	187564	11451	26390
17	794170	8432	34177
