# Supplementary material for: SCEMENT: scalable and memory efficient integration of large-scale single-cell RNA-sequencing data
Source: Bioinformatics. 2025 Feb 22;41(2):btaf057. doi: 10.1093/bioinformatics/btaf057 (PMC12013815; doi:10.1093/bioinformatics/btaf057)
Supplement: btaf057_Supplementary_Data [file btaf057_supplementary_data.zip › Table S3.xlsx]

## Sheet: Sheet1
TF	Target	Source
AR	PMEPA1	TRRUST v2: Han. et. al. (2018)
ARNT	CYP1B1	TRRUST v2: Han. et. al. (2018)
ARNT	CYP1B1	TRRUST v2: Han. et. al. (2018)
ATF1	FTH1	TRRUST v2: Han. et. al. (2018)
ATF1	FTH1	TRRUST v2: Han. et. al. (2018)
ATF1	LDHA	TRRUST v2: Han. et. al. (2018)
ATF2	MAP3K1	TRRUST v2: Han. et. al. (2018)
ATF3	ADIPOR1	TRRUST v2: Han. et. al. (2018)
ATF3	ADIPOR2	TRRUST v2: Han. et. al. (2018)
ATF3	AK4	TRRUST v2: Han. et. al. (2018)
ATF3	ID1	TRRUST v2: Han. et. al. (2018)
ATF3	LDLR	TRRUST v2: Han. et. al. (2018)
ATF3	TP53	TRRUST v2: Han. et. al. (2018)
ATF4	ATF3	TRRUST v2: Han. et. al. (2018)
ATF4	ATF3	TRRUST v2: Han. et. al. (2018)
ATF4	HSPA5	TRRUST v2: Han. et. al. (2018)
ATF4	VEGFA	TRRUST v2: Han. et. al. (2018)
ATF4	VEGFA	TRRUST v2: Han. et. al. (2018)
ATF5	DISC1	TRRUST v2: Han. et. al. (2018)
ATF5	ID1	TRRUST v2: Han. et. al. (2018)
ATF6	ATP2A2	TRRUST v2: Han. et. al. (2018)
ATF6	SRF	TRRUST v2: Han. et. al. (2018)
BACH1	HMOX1	TRRUST v2: Han. et. al. (2018)
BACH1	HMOX1	TRRUST v2: Han. et. al. (2018)
BACH2	BCL2	TRRUST v2: Han. et. al. (2018)
BCL3	NFKB1	TRRUST v2: Han. et. al. (2018)
BCL3	NFKB1	TRRUST v2: Han. et. al. (2018)
BCL3	RELA	TRRUST v2: Han. et. al. (2018)
BCL6	BCL6	TRRUST v2: Han. et. al. (2018)
BRCA1	ASPM	TRRUST v2: Han. et. al. (2018)
BRCA1	BRCA2	TRRUST v2: Han. et. al. (2018)
BRCA1	FOS	TRRUST v2: Han. et. al. (2018)
BRCA1	HNRNPA2B1	TRRUST v2: Han. et. al. (2018)
BRCA1	MAD2L1	TRRUST v2: Han. et. al. (2018)
CEBPA	CD163	TRRUST v2: Han. et. al. (2018)
CEBPA	CSF3R	TRRUST v2: Han. et. al. (2018)
CEBPA	CXCR2	TRRUST v2: Han. et. al. (2018)
CEBPA	ELANE	TRRUST v2: Han. et. al. (2018)
CEBPA	ELANE	TRRUST v2: Han. et. al. (2018)
CEBPA	GAPDH	TRRUST v2: Han. et. al. (2018)
CEBPA	HK3	TRRUST v2: Han. et. al. (2018)
CEBPA	HOMER3	TRRUST v2: Han. et. al. (2018)
CEBPA	HSD17B11	TRRUST v2: Han. et. al. (2018)
CEBPA	HSPA4	TRRUST v2: Han. et. al. (2018)
CEBPA	ICAM1	TRRUST v2: Han. et. al. (2018)
CEBPA	ID1	TRRUST v2: Han. et. al. (2018)
CEBPA	INSR	TRRUST v2: Han. et. al. (2018)
CEBPA	ITGAX	TRRUST v2: Han. et. al. (2018)
CEBPA	MSR1	TRRUST v2: Han. et. al. (2018)
CEBPA	PCK2	TRRUST v2: Han. et. al. (2018)
CEBPA	S100A9	TRRUST v2: Han. et. al. (2018)
CEBPA	SFTPD	TRRUST v2: Han. et. al. (2018)
CEBPA	SOCS3	TRRUST v2: Han. et. al. (2018)
CEBPA	SPI1	TRRUST v2: Han. et. al. (2018)
CEBPA	STAT3	TRRUST v2: Han. et. al. (2018)
CEBPB	ADM	TRRUST v2: Han. et. al. (2018)
CEBPB	ADM	TRRUST v2: Han. et. al. (2018)
CEBPB	BCL2L1	TRRUST v2: Han. et. al. (2018)
CEBPB	CDKN1A	TRRUST v2: Han. et. al. (2018)
CEBPB	CSF3R	TRRUST v2: Han. et. al. (2018)
CEBPB	CSRP1	TRRUST v2: Han. et. al. (2018)
CEBPB	CXCL8	TRRUST v2: Han. et. al. (2018)
CEBPB	CXCL8	TRRUST v2: Han. et. al. (2018)
CEBPB	DAPK1	TRRUST v2: Han. et. al. (2018)
CEBPB	FURIN	TRRUST v2: Han. et. al. (2018)
CEBPB	HP	TRRUST v2: Han. et. al. (2018)
CEBPB	HSF1	TRRUST v2: Han. et. al. (2018)
CEBPB	IL10	TRRUST v2: Han. et. al. (2018)
CEBPB	IL1B	TRRUST v2: Han. et. al. (2018)
CEBPB	IL1B	TRRUST v2: Han. et. al. (2018)
CEBPB	INSR	TRRUST v2: Han. et. al. (2018)
CEBPB	IRF4	TRRUST v2: Han. et. al. (2018)
CEBPB	PCK2	TRRUST v2: Han. et. al. (2018)
CEBPB	PTGS2	TRRUST v2: Han. et. al. (2018)
CEBPB	PTGS2	TRRUST v2: Han. et. al. (2018)
CEBPB	PTGS2	TRRUST v2: Han. et. al. (2018)
CEBPB	PTPN13	TRRUST v2: Han. et. al. (2018)
CEBPB	S100A9	TRRUST v2: Han. et. al. (2018)
CEBPB	SFTPD	TRRUST v2: Han. et. al. (2018)
CEBPB	SLC19A1	TRRUST v2: Han. et. al. (2018)
CEBPB	TNF	TRRUST v2: Han. et. al. (2018)
CEBPB	TNFAIP6	TRRUST v2: Han. et. al. (2018)
CEBPB	TNFAIP6	TRRUST v2: Han. et. al. (2018)
CEBPB	TOP1	TRRUST v2: Han. et. al. (2018)
CEBPD	C3	TRRUST v2: Han. et. al. (2018)
CEBPD	GADD45G	TRRUST v2: Han. et. al. (2018)
CEBPD	GAPDH	TRRUST v2: Han. et. al. (2018)
CEBPD	PPARG	TRRUST v2: Han. et. al. (2018)
CEBPD	PTGS2	TRRUST v2: Han. et. al. (2018)
CEBPD	TNFAIP6	TRRUST v2: Han. et. al. (2018)
CEBPE	SPI1	TRRUST v2: Han. et. al. (2018)
CEBPG	SFTPD	TRRUST v2: Han. et. al. (2018)
CREB1	GSK3B	TRRUST v2: Han. et. al. (2018)
CREB1	MITF	TRRUST v2: Han. et. al. (2018)
CREB5	ATP6V0E1	TRRUST v2: Han. et. al. (2018)
CREM	CCL4	TRRUST v2: Han. et. al. (2018)
CREM	CD247	TRRUST v2: Han. et. al. (2018)
CREM	FASLG	TRRUST v2: Han. et. al. (2018)
CTCF	NF1	TRRUST v2: Han. et. al. (2018)
CTCF	RAD21	TRRUST v2: Han. et. al. (2018)
CUX1	ECT2	TRRUST v2: Han. et. al. (2018)
CUX1	RACGAP1	TRRUST v2: Han. et. al. (2018)
E2F1	ASF1B	TRRUST v2: Han. et. al. (2018)
E2F1	ATAD2	TRRUST v2: Han. et. al. (2018)
E2F1	AURKB	TRRUST v2: Han. et. al. (2018)
E2F1	BIRC5	TRRUST v2: Han. et. al. (2018)
E2F1	BIRC5	TRRUST v2: Han. et. al. (2018)
E2F1	BIRC5	TRRUST v2: Han. et. al. (2018)
E2F1	BRCA1	TRRUST v2: Han. et. al. (2018)
E2F1	BRCA1	TRRUST v2: Han. et. al. (2018)
E2F1	CCNE1	TRRUST v2: Han. et. al. (2018)
E2F1	CDC6	TRRUST v2: Han. et. al. (2018)
E2F1	CDCA7	TRRUST v2: Han. et. al. (2018)
E2F1	CDK1	TRRUST v2: Han. et. al. (2018)
E2F1	CDKN1C	TRRUST v2: Han. et. al. (2018)
E2F1	CDKN2A	TRRUST v2: Han. et. al. (2018)
E2F1	CHEK1	TRRUST v2: Han. et. al. (2018)
E2F1	DHFR	TRRUST v2: Han. et. al. (2018)
E2F1	DNMT1	TRRUST v2: Han. et. al. (2018)
E2F1	E2F1	TRRUST v2: Han. et. al. (2018)
E2F1	ECT2	TRRUST v2: Han. et. al. (2018)
E2F1	FANCA	TRRUST v2: Han. et. al. (2018)
E2F1	FOXM1	TRRUST v2: Han. et. al. (2018)
E2F1	GINS3	TRRUST v2: Han. et. al. (2018)
E2F1	HMGA1	TRRUST v2: Han. et. al. (2018)
E2F1	KIF2C	TRRUST v2: Han. et. al. (2018)
E2F1	KIF2C	TRRUST v2: Han. et. al. (2018)
E2F1	MCM5	TRRUST v2: Han. et. al. (2018)
E2F1	MCM8	TRRUST v2: Han. et. al. (2018)
E2F1	MYBL2	TRRUST v2: Han. et. al. (2018)
E2F1	PCNA	TRRUST v2: Han. et. al. (2018)
E2F1	PIN1	TRRUST v2: Han. et. al. (2018)
E2F1	RAD51	TRRUST v2: Han. et. al. (2018)
E2F1	RBM38	TRRUST v2: Han. et. al. (2018)
E2F1	RPA2	TRRUST v2: Han. et. al. (2018)
E2F1	RRM1	TRRUST v2: Han. et. al. (2018)
E2F1	RRM2	TRRUST v2: Han. et. al. (2018)
E2F1	SERPINE1	TRRUST v2: Han. et. al. (2018)
E2F1	SIVA1	TRRUST v2: Han. et. al. (2018)
E2F1	SIVA1	TRRUST v2: Han. et. al. (2018)
E2F1	TNFSF11	TRRUST v2: Han. et. al. (2018)
E2F1	TOP2A	TRRUST v2: Han. et. al. (2018)
E2F1	TYMS	TRRUST v2: Han. et. al. (2018)
E2F1	TYMS	TRRUST v2: Han. et. al. (2018)
E2F1	UHRF1	TRRUST v2: Han. et. al. (2018)
E2F1	UHRF1	TRRUST v2: Han. et. al. (2018)
E2F3	CDK1	TRRUST v2: Han. et. al. (2018)
E2F3	CDKN1A	TRRUST v2: Han. et. al. (2018)
E2F3	CUX1	TRRUST v2: Han. et. al. (2018)
E2F3	MAP3K5	TRRUST v2: Han. et. al. (2018)
E2F3	PLK1	TRRUST v2: Han. et. al. (2018)
E2F4	CUX1	TRRUST v2: Han. et. al. (2018)
E2F7	E2F1	TRRUST v2: Han. et. al. (2018)
E2F8	E2F1	TRRUST v2: Han. et. al. (2018)
EGR1	ATF3	TRRUST v2: Han. et. al. (2018)
EGR1	ATF3	TRRUST v2: Han. et. al. (2018)
EGR1	CDKN1A	TRRUST v2: Han. et. al. (2018)
EGR1	FAS	TRRUST v2: Han. et. al. (2018)
EGR1	FASLG	TRRUST v2: Han. et. al. (2018)
EGR1	HIF1A	TRRUST v2: Han. et. al. (2018)
EGR1	LMTK2	TRRUST v2: Han. et. al. (2018)
EGR1	MMP14	TRRUST v2: Han. et. al. (2018)
EGR1	PLAUR	TRRUST v2: Han. et. al. (2018)
EGR1	PTGS2	TRRUST v2: Han. et. al. (2018)
EGR1	PTP4A1	TRRUST v2: Han. et. al. (2018)
EGR1	SLC4A2	TRRUST v2: Han. et. al. (2018)
EGR1	SLC4A2	TRRUST v2: Han. et. al. (2018)
EGR1	SYN2	TRRUST v2: Han. et. al. (2018)
EGR1	TNF	TRRUST v2: Han. et. al. (2018)
EGR1	TNFSF10	TRRUST v2: Han. et. al. (2018)
EGR1	UBE2S	TRRUST v2: Han. et. al. (2018)
EGR1	VEGFA	TRRUST v2: Han. et. al. (2018)
EGR1	VEGFA	TRRUST v2: Han. et. al. (2018)
EGR1	VEGFA	TRRUST v2: Han. et. al. (2018)
EGR2	FASLG	TRRUST v2: Han. et. al. (2018)
EGR2	PTGS2	TRRUST v2: Han. et. al. (2018)
ELF1	FLI1	TRRUST v2: Han. et. al. (2018)
ELF1	MEIS1	TRRUST v2: Han. et. al. (2018)
ELF4	CXCL8	TRRUST v2: Han. et. al. (2018)
ELF4	CXCL8	TRRUST v2: Han. et. al. (2018)
EOMES	IFNG	TRRUST v2: Han. et. al. (2018)
EP300	CDKN1A	TRRUST v2: Han. et. al. (2018)
EP300	CDKN1A	TRRUST v2: Han. et. al. (2018)
EP300	CREBBP	TRRUST v2: Han. et. al. (2018)
EP300	CYBB	TRRUST v2: Han. et. al. (2018)
EP300	NFKB1	TRRUST v2: Han. et. al. (2018)
EP300	RELA	TRRUST v2: Han. et. al. (2018)
EP300	VEGFA	TRRUST v2: Han. et. al. (2018)
EP300	YY1	TRRUST v2: Han. et. al. (2018)
ERG	ERG	TRRUST v2: Han. et. al. (2018)
ESRRA	AHR	TRRUST v2: Han. et. al. (2018)
ETS1	ANGPT2	TRRUST v2: Han. et. al. (2018)
ETS1	CXCR4	TRRUST v2: Han. et. al. (2018)
ETS1	HPGD	TRRUST v2: Han. et. al. (2018)
ETS1	IL2RB	TRRUST v2: Han. et. al. (2018)
ETS1	SPRY2	TRRUST v2: Han. et. al. (2018)
ETS2	ANPEP	TRRUST v2: Han. et. al. (2018)
ETS2	CD163	TRRUST v2: Han. et. al. (2018)
ETS2	CDKN1A	TRRUST v2: Han. et. al. (2018)
ETS2	CXCL8	TRRUST v2: Han. et. al. (2018)
ETS2	EGR1	TRRUST v2: Han. et. al. (2018)
ETS2	ERG	TRRUST v2: Han. et. al. (2018)
ETS2	ICAM1	TRRUST v2: Han. et. al. (2018)
ETS2	MDM2	TRRUST v2: Han. et. al. (2018)
ETS2	MMP9	TRRUST v2: Han. et. al. (2018)
ETS2	MSR1	TRRUST v2: Han. et. al. (2018)
ETS2	TP53	TRRUST v2: Han. et. al. (2018)
ETV6	CDKN1A	TRRUST v2: Han. et. al. (2018)
ETV7	ETV6	TRRUST v2: Han. et. al. (2018)
EZH2	ADRB2	TRRUST v2: Han. et. al. (2018)
EZH2	BRCA1	TRRUST v2: Han. et. al. (2018)
EZH2	CCNE1	TRRUST v2: Han. et. al. (2018)
EZH2	CDKN2A	TRRUST v2: Han. et. al. (2018)
EZH2	KPNB1	TRRUST v2: Han. et. al. (2018)
EZH2	PCNA	TRRUST v2: Han. et. al. (2018)
EZH2	RUNX3	TRRUST v2: Han. et. al. (2018)
FLI1	EP300	TRRUST v2: Han. et. al. (2018)
FLI1	EYA3	TRRUST v2: Han. et. al. (2018)
FLI1	FLI1	TRRUST v2: Han. et. al. (2018)
FLI1	GP9	TRRUST v2: Han. et. al. (2018)
FLI1	ITGA2B	TRRUST v2: Han. et. al. (2018)
FOS	BATF3	TRRUST v2: Han. et. al. (2018)
FOS	CASP9	TRRUST v2: Han. et. al. (2018)
FOS	CSTA	TRRUST v2: Han. et. al. (2018)
FOS	CXCL8	TRRUST v2: Han. et. al. (2018)
FOS	FAS	TRRUST v2: Han. et. al. (2018)
FOS	FOS	TRRUST v2: Han. et. al. (2018)
FOS	MMP9	TRRUST v2: Han. et. al. (2018)
FOS	MMP9	TRRUST v2: Han. et. al. (2018)
FOS	MMP9	TRRUST v2: Han. et. al. (2018)
FOS	NFKB1	TRRUST v2: Han. et. al. (2018)
FOS	PCK2	TRRUST v2: Han. et. al. (2018)
FOS	PDHA1	TRRUST v2: Han. et. al. (2018)
FOS	PLAUR	TRRUST v2: Han. et. al. (2018)
FOS	PTGS2	TRRUST v2: Han. et. al. (2018)
FOS	PTGS2	TRRUST v2: Han. et. al. (2018)
FOS	SMAD4	TRRUST v2: Han. et. al. (2018)
FOS	SMAD7	TRRUST v2: Han. et. al. (2018)
FOS	SPI1	TRRUST v2: Han. et. al. (2018)
FOS	TP53	TRRUST v2: Han. et. al. (2018)
FOSB	CXCL8	TRRUST v2: Han. et. al. (2018)
FOSB	TGFB1	TRRUST v2: Han. et. al. (2018)
FOSB	TIMP1	TRRUST v2: Han. et. al. (2018)
FOSB	TIMP1	TRRUST v2: Han. et. al. (2018)
FOSL1	PLAUR	TRRUST v2: Han. et. al. (2018)
FOSL2	BCL6	TRRUST v2: Han. et. al. (2018)
FOSL2	FOSL1	TRRUST v2: Han. et. al. (2018)
FOSL2	MDM2	TRRUST v2: Han. et. al. (2018)
FOSL2	MYB	TRRUST v2: Han. et. al. (2018)
FOSL2	PLAUR	TRRUST v2: Han. et. al. (2018)
FOSL2	TGFB1	TRRUST v2: Han. et. al. (2018)
FOSL2	TIMP1	TRRUST v2: Han. et. al. (2018)
FOXM1	BRIP1	TRRUST v2: Han. et. al. (2018)
FOXO1	CDKN1B	TRRUST v2: Han. et. al. (2018)
FOXO1	CXCR4	TRRUST v2: Han. et. al. (2018)
FOXO1	KLF2	TRRUST v2: Han. et. al. (2018)
FOXO1	TXNIP	TRRUST v2: Han. et. al. (2018)
FOXO3	BCL2L11	TRRUST v2: Han. et. al. (2018)
FOXO3	BCL6	TRRUST v2: Han. et. al. (2018)
FOXO3	CDKN2B	TRRUST v2: Han. et. al. (2018)
FOXO3	PIK3CA	TRRUST v2: Han. et. al. (2018)
FOXO3	SIRT1	TRRUST v2: Han. et. al. (2018)
FOXO3	TNFSF10	TRRUST v2: Han. et. al. (2018)
FOXO3	VEGFA	TRRUST v2: Han. et. al. (2018)
FOXO4	BCL6	TRRUST v2: Han. et. al. (2018)
FOXO4	HIF1A	TRRUST v2: Han. et. al. (2018)
FOXP1	HIP1R	TRRUST v2: Han. et. al. (2018)
FOXP3	IL2RA	TRRUST v2: Han. et. al. (2018)
GATA1	DACH1	TRRUST v2: Han. et. al. (2018)
GATA1	EPOR	TRRUST v2: Han. et. al. (2018)
GATA1	EPOR	TRRUST v2: Han. et. al. (2018)
GATA1	F13A1	TRRUST v2: Han. et. al. (2018)
GATA1	FCER1A	TRRUST v2: Han. et. al. (2018)
GATA1	FCER1A	TRRUST v2: Han. et. al. (2018)
GATA1	FURIN	TRRUST v2: Han. et. al. (2018)
GATA1	GATA1	TRRUST v2: Han. et. al. (2018)
GATA1	GATA1	TRRUST v2: Han. et. al. (2018)
GATA1	GFI1B	TRRUST v2: Han. et. al. (2018)
GATA1	GNAS	TRRUST v2: Han. et. al. (2018)
GATA1	GP1BB	TRRUST v2: Han. et. al. (2018)
GATA1	GP1BB	TRRUST v2: Han. et. al. (2018)
GATA1	GP6	TRRUST v2: Han. et. al. (2018)
GATA1	GP9	TRRUST v2: Han. et. al. (2018)
GATA1	GP9	TRRUST v2: Han. et. al. (2018)
GATA1	GYPB	TRRUST v2: Han. et. al. (2018)
GATA1	HBG1	TRRUST v2: Han. et. al. (2018)
GATA1	HEMGN	TRRUST v2: Han. et. al. (2018)
GATA1	HEMGN	TRRUST v2: Han. et. al. (2018)
GATA1	ITGA2B	TRRUST v2: Han. et. al. (2018)
GATA1	KLF1	TRRUST v2: Han. et. al. (2018)
GATA1	NFE2	TRRUST v2: Han. et. al. (2018)
GATA1	PF4	TRRUST v2: Han. et. al. (2018)
GATA1	PRG2	TRRUST v2: Han. et. al. (2018)
GATA1	TAL1	TRRUST v2: Han. et. al. (2018)
GATA1	TBXA2R	TRRUST v2: Han. et. al. (2018)
GATA2	AR	TRRUST v2: Han. et. al. (2018)
GATA2	FCER1A	TRRUST v2: Han. et. al. (2018)
GATA2	GATA1	TRRUST v2: Han. et. al. (2018)
GATA2	GATA1	TRRUST v2: Han. et. al. (2018)
GATA2	IL1RL1	TRRUST v2: Han. et. al. (2018)
GATA2	MS4A2	TRRUST v2: Han. et. al. (2018)
GATA2	PRG2	TRRUST v2: Han. et. al. (2018)
GATA3	CD8A	TRRUST v2: Han. et. al. (2018)
GATA3	GATA3	TRRUST v2: Han. et. al. (2018)
GATA3	IFNG	TRRUST v2: Han. et. al. (2018)
GATA3	STAT4	TRRUST v2: Han. et. al. (2018)
GATA3	TGFBR3	TRRUST v2: Han. et. al. (2018)
GATA3	ZEB1	TRRUST v2: Han. et. al. (2018)
GATA6	APOA1	TRRUST v2: Han. et. al. (2018)
HBP1	CDKN1A	TRRUST v2: Han. et. al. (2018)
HDAC1	BIRC5	TRRUST v2: Han. et. al. (2018)
HDAC1	CCND1	TRRUST v2: Han. et. al. (2018)
HDAC1	CCND1	TRRUST v2: Han. et. al. (2018)
HDAC1	CCND2	TRRUST v2: Han. et. al. (2018)
HDAC1	DNMT1	TRRUST v2: Han. et. al. (2018)
HDAC1	PHB	TRRUST v2: Han. et. al. (2018)
HDAC1	RUNX3	TRRUST v2: Han. et. al. (2018)
HDAC1	RUNX3	TRRUST v2: Han. et. al. (2018)
HDAC1	RUNX3	TRRUST v2: Han. et. al. (2018)
HDAC1	TXNIP	TRRUST v2: Han. et. al. (2018)
HDAC2	APAF1	TRRUST v2: Han. et. al. (2018)
HDAC2	CDKN1A	TRRUST v2: Han. et. al. (2018)
HDAC2	PHB	TRRUST v2: Han. et. al. (2018)
HDAC2	VEGFA	TRRUST v2: Han. et. al. (2018)
HIF1A	ALDOA	TRRUST v2: Han. et. al. (2018)
HIF1A	ENO1	TRRUST v2: Han. et. al. (2018)
HIF1A	GAPDH	TRRUST v2: Han. et. al. (2018)
HIF1A	HIF1A	TRRUST v2: Han. et. al. (2018)
HIF1A	PGK1	TRRUST v2: Han. et. al. (2018)
HIF1A	SLC29A1	TRRUST v2: Han. et. al. (2018)
HIF1A	STAT3	TRRUST v2: Han. et. al. (2018)
HIVEP2	HLA-A	TRRUST v2: Han. et. al. (2018)
HLX	PAK1	TRRUST v2: Han. et. al. (2018)
HOXA10	ID2	TRRUST v2: Han. et. al. (2018)
HOXA10	MYCN	TRRUST v2: Han. et. al. (2018)
HOXA9	ID2	TRRUST v2: Han. et. al. (2018)
HOXA9	MYCN	TRRUST v2: Han. et. al. (2018)
HSF1	LDHA	TRRUST v2: Han. et. al. (2018)
IRF1	CASP7	TRRUST v2: Han. et. al. (2018)
IRF1	CCL5	TRRUST v2: Han. et. al. (2018)
IRF1	CD40	TRRUST v2: Han. et. al. (2018)
IRF1	CDK1	TRRUST v2: Han. et. al. (2018)
IRF1	CDKN1A	TRRUST v2: Han. et. al. (2018)
IRF1	CDKN1A	TRRUST v2: Han. et. al. (2018)
IRF1	CIITA	TRRUST v2: Han. et. al. (2018)
IRF1	CIITA	TRRUST v2: Han. et. al. (2018)
IRF1	CXCL10	TRRUST v2: Han. et. al. (2018)
IRF1	CYBB	TRRUST v2: Han. et. al. (2018)
IRF1	DDX58	TRRUST v2: Han. et. al. (2018)
IRF1	DST	TRRUST v2: Han. et. al. (2018)
IRF1	EIF2AK2	TRRUST v2: Han. et. al. (2018)
IRF1	ERAP2	TRRUST v2: Han. et. al. (2018)
IRF1	FASLG	TRRUST v2: Han. et. al. (2018)
IRF1	HLA-A	TRRUST v2: Han. et. al. (2018)
IRF1	HLA-G	TRRUST v2: Han. et. al. (2018)
IRF1	IFIT3	TRRUST v2: Han. et. al. (2018)
IRF1	IFNG	TRRUST v2: Han. et. al. (2018)
IRF1	IL12A	TRRUST v2: Han. et. al. (2018)
IRF1	IL27	TRRUST v2: Han. et. al. (2018)
IRF1	IRF2	TRRUST v2: Han. et. al. (2018)
IRF1	NCF2	TRRUST v2: Han. et. al. (2018)
IRF1	PSMB10	TRRUST v2: Han. et. al. (2018)
IRF1	PSMB9	TRRUST v2: Han. et. al. (2018)
IRF1	PSMB9	TRRUST v2: Han. et. al. (2018)
IRF1	TAP1	TRRUST v2: Han. et. al. (2018)
IRF1	TAP1	TRRUST v2: Han. et. al. (2018)
IRF1	TAP2	TRRUST v2: Han. et. al. (2018)
IRF1	TAPBP	TRRUST v2: Han. et. al. (2018)
IRF1	TNFSF10	TRRUST v2: Han. et. al. (2018)
IRF1	TP53	TRRUST v2: Han. et. al. (2018)
IRF1	TRIM22	TRRUST v2: Han. et. al. (2018)
IRF2	DST	TRRUST v2: Han. et. al. (2018)
IRF2	ERAP2	TRRUST v2: Han. et. al. (2018)
IRF2	TAP1	TRRUST v2: Han. et. al. (2018)
IRF3	CCL5	TRRUST v2: Han. et. al. (2018)
IRF3	PURA	TRRUST v2: Han. et. al. (2018)
IRF3	SOCS2	TRRUST v2: Han. et. al. (2018)
IRF4	FCER2	TRRUST v2: Han. et. al. (2018)
IRF4	MS4A1	TRRUST v2: Han. et. al. (2018)
IRF5	PDLIM7	TRRUST v2: Han. et. al. (2018)
IRF7	CXCL10	TRRUST v2: Han. et. al. (2018)
IRF8	CD68	TRRUST v2: Han. et. al. (2018)
IRF8	CFLAR	TRRUST v2: Han. et. al. (2018)
IRF8	CYBB	TRRUST v2: Han. et. al. (2018)
IRF8	IL12A	TRRUST v2: Han. et. al. (2018)
IRF8	IL1B	TRRUST v2: Han. et. al. (2018)
IRF8	NCF2	TRRUST v2: Han. et. al. (2018)
IRF8	NF1	TRRUST v2: Han. et. al. (2018)
IRF8	TLR4	TRRUST v2: Han. et. al. (2018)
IRF9	IFIT3	TRRUST v2: Han. et. al. (2018)
IRF9	PML	TRRUST v2: Han. et. al. (2018)
IRF9	SP100	TRRUST v2: Han. et. al. (2018)
JDP2	ATF3	TRRUST v2: Han. et. al. (2018)
JDP2	ATF3	TRRUST v2: Han. et. al. (2018)
JUN	ATF3	TRRUST v2: Han. et. al. (2018)
JUN	CCL5	TRRUST v2: Han. et. al. (2018)
JUN	CXCL8	TRRUST v2: Han. et. al. (2018)
JUN	CXCL8	TRRUST v2: Han. et. al. (2018)
JUN	DDIT3	TRRUST v2: Han. et. al. (2018)
JUN	DDX21	TRRUST v2: Han. et. al. (2018)
JUN	EZR	TRRUST v2: Han. et. al. (2018)
JUN	IFNG	TRRUST v2: Han. et. al. (2018)
JUN	IFNG	TRRUST v2: Han. et. al. (2018)
JUN	IL1B	TRRUST v2: Han. et. al. (2018)
JUN	JUN	TRRUST v2: Han. et. al. (2018)
JUN	JUN	TRRUST v2: Han. et. al. (2018)
JUN	LGALS3	TRRUST v2: Han. et. al. (2018)
JUN	NEIL1	TRRUST v2: Han. et. al. (2018)
JUN	PLAUR	TRRUST v2: Han. et. al. (2018)
JUN	PLAUR	TRRUST v2: Han. et. al. (2018)
JUN	PTGS2	TRRUST v2: Han. et. al. (2018)
JUN	PTGS2	TRRUST v2: Han. et. al. (2018)
JUN	RARG	TRRUST v2: Han. et. al. (2018)
JUN	RHOB	TRRUST v2: Han. et. al. (2018)
JUN	SMAD7	TRRUST v2: Han. et. al. (2018)
JUN	SPI1	TRRUST v2: Han. et. al. (2018)
JUN	TNF	TRRUST v2: Han. et. al. (2018)
JUN	TNF	TRRUST v2: Han. et. al. (2018)
JUN	TNFRSF10A	TRRUST v2: Han. et. al. (2018)
JUN	TNFRSF1B	TRRUST v2: Han. et. al. (2018)
JUN	VEGFA	TRRUST v2: Han. et. al. (2018)
JUNB	CDKN1A	TRRUST v2: Han. et. al. (2018)
JUNB	IL1B	TRRUST v2: Han. et. al. (2018)
JUNB	PTGS2	TRRUST v2: Han. et. al. (2018)
JUND	BCL6	TRRUST v2: Han. et. al. (2018)
JUND	BCL6	TRRUST v2: Han. et. al. (2018)
JUND	CDKN1A	TRRUST v2: Han. et. al. (2018)
JUND	GCLC	TRRUST v2: Han. et. al. (2018)
JUND	ITGAV	TRRUST v2: Han. et. al. (2018)
JUND	MDM2	TRRUST v2: Han. et. al. (2018)
JUND	MDM2	TRRUST v2: Han. et. al. (2018)
JUND	MYB	TRRUST v2: Han. et. al. (2018)
JUND	MYB	TRRUST v2: Han. et. al. (2018)
JUND	MYB	TRRUST v2: Han. et. al. (2018)
JUND	NQO2	TRRUST v2: Han. et. al. (2018)
JUND	PLAUR	TRRUST v2: Han. et. al. (2018)
JUND	PTGS2	TRRUST v2: Han. et. al. (2018)
JUND	SOX4	TRRUST v2: Han. et. al. (2018)
JUND	TGFB1	TRRUST v2: Han. et. al. (2018)
JUND	TIMP1	TRRUST v2: Han. et. al. (2018)
KLF10	CDKN1A	TRRUST v2: Han. et. al. (2018)
KLF16	CDKN1A	TRRUST v2: Han. et. al. (2018)
KLF2	CCR7	TRRUST v2: Han. et. al. (2018)
KLF2	CXCR4	TRRUST v2: Han. et. al. (2018)
KLF2	NOS3	TRRUST v2: Han. et. al. (2018)
KLF4	ATF3	TRRUST v2: Han. et. al. (2018)
KLF4	CDKN1A	TRRUST v2: Han. et. al. (2018)
KLF4	CDKN1A	TRRUST v2: Han. et. al. (2018)
KLF4	IL1B	TRRUST v2: Han. et. al. (2018)
KLF4	RARA	TRRUST v2: Han. et. al. (2018)
KLF4	THBD	TRRUST v2: Han. et. al. (2018)
KLF4	VEGFA	TRRUST v2: Han. et. al. (2018)
KLF6	ATF3	TRRUST v2: Han. et. al. (2018)
KLF6	DAPK2	TRRUST v2: Han. et. al. (2018)
KLF6	MMP9	TRRUST v2: Han. et. al. (2018)
KLF6	PMAIP1	TRRUST v2: Han. et. al. (2018)
LEF1	CTLA4	TRRUST v2: Han. et. al. (2018)
LEF1	CYLD	TRRUST v2: Han. et. al. (2018)
LEF1	CYLD	TRRUST v2: Han. et. al. (2018)
LEF1	MYC	TRRUST v2: Han. et. al. (2018)
LEF1	MYCBP	TRRUST v2: Han. et. al. (2018)
LEF1	NRCAM	TRRUST v2: Han. et. al. (2018)
LEF1	NT5E	TRRUST v2: Han. et. al. (2018)
LMO2	LYL1	TRRUST v2: Han. et. al. (2018)
MAF	CCND2	TRRUST v2: Han. et. al. (2018)
MAX	ODC1	TRRUST v2: Han. et. al. (2018)
MAZ	HRAS	TRRUST v2: Han. et. al. (2018)
MEF2A	MEF2A	TRRUST v2: Han. et. al. (2018)
MEF2C	CDKL5	TRRUST v2: Han. et. al. (2018)
MEF2C	JUN	TRRUST v2: Han. et. al. (2018)
MEF2C	JUN	TRRUST v2: Han. et. al. (2018)
MEF2C	JUN	TRRUST v2: Han. et. al. (2018)
MEF2C	NR4A1	TRRUST v2: Han. et. al. (2018)
MEF2C	VEGFA	TRRUST v2: Han. et. al. (2018)
MEF2D	ATF3	TRRUST v2: Han. et. al. (2018)
MEIS1	AR	TRRUST v2: Han. et. al. (2018)
MEIS1	ITGA9	TRRUST v2: Han. et. al. (2018)
MXI1	MYC	TRRUST v2: Han. et. al. (2018)
MXI1	MYCN	TRRUST v2: Han. et. al. (2018)
MYB	CSF3R	TRRUST v2: Han. et. al. (2018)
MYB	LMO2	TRRUST v2: Han. et. al. (2018)
MYB	MYB	TRRUST v2: Han. et. al. (2018)
MYC	AXIN2	TRRUST v2: Han. et. al. (2018)
MYC	BAG2	TRRUST v2: Han. et. al. (2018)
MYC	BCL2	TRRUST v2: Han. et. al. (2018)
MYC	CCND2	TRRUST v2: Han. et. al. (2018)
MYC	CCND2	TRRUST v2: Han. et. al. (2018)
MYC	CDK4	TRRUST v2: Han. et. al. (2018)
MYC	CDK4	TRRUST v2: Han. et. al. (2018)
MYC	CDK6	TRRUST v2: Han. et. al. (2018)
MYC	CXCR4	TRRUST v2: Han. et. al. (2018)
MYC	HNRNPA1	TRRUST v2: Han. et. al. (2018)
MYC	KRAS	TRRUST v2: Han. et. al. (2018)
MYC	MST1	TRRUST v2: Han. et. al. (2018)
MYC	NOL7	TRRUST v2: Han. et. al. (2018)
MYC	ODC1	TRRUST v2: Han. et. al. (2018)
MYC	ODC1	TRRUST v2: Han. et. al. (2018)
MYC	ST3GAL1	TRRUST v2: Han. et. al. (2018)
MYC	TFAP4	TRRUST v2: Han. et. al. (2018)
MYCN	HMGA1	TRRUST v2: Han. et. al. (2018)
MYCN	NTRK1	TRRUST v2: Han. et. al. (2018)
NFE2	GCLC	TRRUST v2: Han. et. al. (2018)
NFIB	CDKN1A	TRRUST v2: Han. et. al. (2018)
NFIC	ALAS1	TRRUST v2: Han. et. al. (2018)
NFIC	GTF3C2	TRRUST v2: Han. et. al. (2018)
NFIC	ITGA5	TRRUST v2: Han. et. al. (2018)
NFIL3	EREG	TRRUST v2: Han. et. al. (2018)
NFIL3	IL1B	TRRUST v2: Han. et. al. (2018)
NFIL3	PTGS2	TRRUST v2: Han. et. al. (2018)
NFKB1	BCL2L11	TRRUST v2: Han. et. al. (2018)
NFKB1	BCL3	TRRUST v2: Han. et. al. (2018)
NFKB1	BIRC2	TRRUST v2: Han. et. al. (2018)
NFKB1	BIRC2	TRRUST v2: Han. et. al. (2018)
NFKB1	BIRC2	TRRUST v2: Han. et. al. (2018)
NFKB1	CARM1	TRRUST v2: Han. et. al. (2018)
NFKB1	CCL2	TRRUST v2: Han. et. al. (2018)
NFKB1	CCL2	TRRUST v2: Han. et. al. (2018)
NFKB1	CCL20	TRRUST v2: Han. et. al. (2018)
NFKB1	CCL22	TRRUST v2: Han. et. al. (2018)
NFKB1	CSNK2A1	TRRUST v2: Han. et. al. (2018)
NFKB1	CXCL10	TRRUST v2: Han. et. al. (2018)
NFKB1	CXCL10	TRRUST v2: Han. et. al. (2018)
NFKB1	ELF3	TRRUST v2: Han. et. al. (2018)
NFKB1	ERAP1	TRRUST v2: Han. et. al. (2018)
NFKB1	FAS	TRRUST v2: Han. et. al. (2018)
NFKB1	FAS	TRRUST v2: Han. et. al. (2018)
NFKB1	FAS	TRRUST v2: Han. et. al. (2018)
NFKB1	FASLG	TRRUST v2: Han. et. al. (2018)
NFKB1	FASLG	TRRUST v2: Han. et. al. (2018)
NFKB1	GSK3B	TRRUST v2: Han. et. al. (2018)
NFKB1	HIF1A	TRRUST v2: Han. et. al. (2018)
NFKB1	HPSE	TRRUST v2: Han. et. al. (2018)
NFKB1	ICAM1	TRRUST v2: Han. et. al. (2018)
NFKB1	ICAM1	TRRUST v2: Han. et. al. (2018)
NFKB1	IER3	TRRUST v2: Han. et. al. (2018)
NFKB1	IL18	TRRUST v2: Han. et. al. (2018)
NFKB1	IL18	TRRUST v2: Han. et. al. (2018)
NFKB1	IL1B	TRRUST v2: Han. et. al. (2018)
NFKB1	IL1B	TRRUST v2: Han. et. al. (2018)
NFKB1	IL1RN	TRRUST v2: Han. et. al. (2018)
NFKB1	ITGAX	TRRUST v2: Han. et. al. (2018)
NFKB1	KDM2A	TRRUST v2: Han. et. al. (2018)
NFKB1	MAT2A	TRRUST v2: Han. et. al. (2018)
NFKB1	MMP14	TRRUST v2: Han. et. al. (2018)
NFKB1	NAMPT	TRRUST v2: Han. et. al. (2018)
NFKB1	NFKB1	TRRUST v2: Han. et. al. (2018)
NFKB1	NFKBIA	TRRUST v2: Han. et. al. (2018)
NFKB1	NFKBIA	TRRUST v2: Han. et. al. (2018)
NFKB1	NFKBIA	TRRUST v2: Han. et. al. (2018)
NFKB1	PTPN6	TRRUST v2: Han. et. al. (2018)
NFKB1	REPS2	TRRUST v2: Han. et. al. (2018)
NFKB1	RIPK2	TRRUST v2: Han. et. al. (2018)
NFKB1	RRM2B	TRRUST v2: Han. et. al. (2018)
NFKB1	SOCS3	TRRUST v2: Han. et. al. (2018)
NFKB1	SOD2	TRRUST v2: Han. et. al. (2018)
NFKB1	SOD2	TRRUST v2: Han. et. al. (2018)
NFKB1	TNFAIP3	TRRUST v2: Han. et. al. (2018)
NFKB1	TNFAIP3	TRRUST v2: Han. et. al. (2018)
NFKB1	TP53	TRRUST v2: Han. et. al. (2018)
NFKB1	YY1	TRRUST v2: Han. et. al. (2018)
NFKB1	YY1	TRRUST v2: Han. et. al. (2018)
NFKB2	HIF1A	TRRUST v2: Han. et. al. (2018)
NFYB	CCND2	TRRUST v2: Han. et. al. (2018)
NFYC	FAS	TRRUST v2: Han. et. al. (2018)
NR1H3	ABCA1	TRRUST v2: Han. et. al. (2018)
NR1H3	ABCA1	TRRUST v2: Han. et. al. (2018)
NR3C1	ATF2	TRRUST v2: Han. et. al. (2018)
NR3C1	BAX	TRRUST v2: Han. et. al. (2018)
NR3C1	NFKB1	TRRUST v2: Han. et. al. (2018)
NR3C1	NR3C1	TRRUST v2: Han. et. al. (2018)
NR3C1	PPIG	TRRUST v2: Han. et. al. (2018)
NR3C1	RPS6KA3	TRRUST v2: Han. et. al. (2018)
NR3C1	STAT1	TRRUST v2: Han. et. al. (2018)
NR3C1	TP53	TRRUST v2: Han. et. al. (2018)
NRL	NR2E3	TRRUST v2: Han. et. al. (2018)
PAX5	BCL2	TRRUST v2: Han. et. al. (2018)
PAX5	BLK	TRRUST v2: Han. et. al. (2018)
PAX5	CCND1	TRRUST v2: Han. et. al. (2018)
PAX5	CD19	TRRUST v2: Han. et. al. (2018)
PAX5	CD19	TRRUST v2: Han. et. al. (2018)
PAX5	FCER2	TRRUST v2: Han. et. al. (2018)
PLAGL2	NCF2	TRRUST v2: Han. et. al. (2018)
POU2AF1	SPIB	TRRUST v2: Han. et. al. (2018)
POU2F1	POU2AF1	TRRUST v2: Han. et. al. (2018)
POU2F2	HLA-DRA	TRRUST v2: Han. et. al. (2018)
POU2F2	SPI1	TRRUST v2: Han. et. al. (2018)
POU2F2	SPIB	TRRUST v2: Han. et. al. (2018)
PPARA	ACSL1	TRRUST v2: Han. et. al. (2018)
PPARA	CD36	TRRUST v2: Han. et. al. (2018)
PPARA	CPT1A	TRRUST v2: Han. et. al. (2018)
PPARG	CDKN1A	TRRUST v2: Han. et. al. (2018)
PPARG	GK	TRRUST v2: Han. et. al. (2018)
PPARG	KLF4	TRRUST v2: Han. et. al. (2018)
PPARG	SAT1	TRRUST v2: Han. et. al. (2018)
PPARG	SAT1	TRRUST v2: Han. et. al. (2018)
PRDM1	MYC	TRRUST v2: Han. et. al. (2018)
PRDM1	PCNA	TRRUST v2: Han. et. al. (2018)
RB1	ATF2	TRRUST v2: Han. et. al. (2018)
RB1	E2F3	TRRUST v2: Han. et. al. (2018)
RB1	RB1	TRRUST v2: Han. et. al. (2018)
RBPJ	NFKB1	TRRUST v2: Han. et. al. (2018)
REL	BIRC3	TRRUST v2: Han. et. al. (2018)
REL	CCL2	TRRUST v2: Han. et. al. (2018)
REL	CSRP1	TRRUST v2: Han. et. al. (2018)
REL	EPHB2	TRRUST v2: Han. et. al. (2018)
REL	ICAM1	TRRUST v2: Han. et. al. (2018)
REL	IER3	TRRUST v2: Han. et. al. (2018)
REL	IL1B	TRRUST v2: Han. et. al. (2018)
REL	IL6	TRRUST v2: Han. et. al. (2018)
REL	TNFAIP3	TRRUST v2: Han. et. al. (2018)
RELA	BCL3	TRRUST v2: Han. et. al. (2018)
RELA	CCR2	TRRUST v2: Han. et. al. (2018)
RELA	CD58	TRRUST v2: Han. et. al. (2018)
RELA	CFLAR	TRRUST v2: Han. et. al. (2018)
RELA	CFLAR	TRRUST v2: Han. et. al. (2018)
RELA	CFLAR	TRRUST v2: Han. et. al. (2018)
RELA	CXCL10	TRRUST v2: Han. et. al. (2018)
RELA	CXCL10	TRRUST v2: Han. et. al. (2018)
RELA	FBP1	TRRUST v2: Han. et. al. (2018)
RELA	HLA-A	TRRUST v2: Han. et. al. (2018)
RELA	HLA-F	TRRUST v2: Han. et. al. (2018)
RELA	ICAM1	TRRUST v2: Han. et. al. (2018)
RELA	ICAM1	TRRUST v2: Han. et. al. (2018)
RELA	IL1B	TRRUST v2: Han. et. al. (2018)
RELA	IL1B	TRRUST v2: Han. et. al. (2018)
RELA	IL1RN	TRRUST v2: Han. et. al. (2018)
RELA	IRF1	TRRUST v2: Han. et. al. (2018)
RELA	IRF1	TRRUST v2: Han. et. al. (2018)
RELA	ITGAX	TRRUST v2: Han. et. al. (2018)
RELA	JUNB	TRRUST v2: Han. et. al. (2018)
RELA	NAMPT	TRRUST v2: Han. et. al. (2018)
RELA	NFKBIA	TRRUST v2: Han. et. al. (2018)
RELA	NFKBIA	TRRUST v2: Han. et. al. (2018)
RELA	NFKBIA	TRRUST v2: Han. et. al. (2018)
RELA	NFKBIZ	TRRUST v2: Han. et. al. (2018)
RELA	POU2F2	TRRUST v2: Han. et. al. (2018)
RELA	PSMB10	TRRUST v2: Han. et. al. (2018)
RELA	PSMB9	TRRUST v2: Han. et. al. (2018)
RELA	PTPN6	TRRUST v2: Han. et. al. (2018)
RELA	RIPK2	TRRUST v2: Han. et. al. (2018)
RELA	S100A6	TRRUST v2: Han. et. al. (2018)
RELA	SERPINB1	TRRUST v2: Han. et. al. (2018)
RELA	SOD2	TRRUST v2: Han. et. al. (2018)
RELA	SOD2	TRRUST v2: Han. et. al. (2018)
RELA	STAT1	TRRUST v2: Han. et. al. (2018)
RELA	TAP1	TRRUST v2: Han. et. al. (2018)
RELA	TAPBP	TRRUST v2: Han. et. al. (2018)
RELA	TNFSF10	TRRUST v2: Han. et. al. (2018)
RELA	TNFSF10	TRRUST v2: Han. et. al. (2018)
RELA	TNFSF10	TRRUST v2: Han. et. al. (2018)
RELA	TNFSF14	TRRUST v2: Han. et. al. (2018)
RELA	XIAP	TRRUST v2: Han. et. al. (2018)
RELA	XIAP	TRRUST v2: Han. et. al. (2018)
RELA	XIAP	TRRUST v2: Han. et. al. (2018)
RELA	YY1	TRRUST v2: Han. et. al. (2018)
RELA	YY1	TRRUST v2: Han. et. al. (2018)
RELB	CD40	TRRUST v2: Han. et. al. (2018)
RFX5	HLA-DMA	TRRUST v2: Han. et. al. (2018)
RFX5	HLA-DMB	TRRUST v2: Han. et. al. (2018)
RFX5	HLA-DOA	TRRUST v2: Han. et. al. (2018)
RFX5	HLA-DOB	TRRUST v2: Han. et. al. (2018)
RFX5	HLA-DPA1	TRRUST v2: Han. et. al. (2018)
RFX5	HLA-DPB1	TRRUST v2: Han. et. al. (2018)
RFX5	HLA-DQA1	TRRUST v2: Han. et. al. (2018)
RFX5	HLA-DQA2	TRRUST v2: Han. et. al. (2018)
RFX5	HLA-DQB1	TRRUST v2: Han. et. al. (2018)
RFX5	HLA-DQB2	TRRUST v2: Han. et. al. (2018)
RFX5	HLA-DRA	TRRUST v2: Han. et. al. (2018)
RFX5	HLA-DRB1	TRRUST v2: Han. et. al. (2018)
RFX5	HLA-DRB5	TRRUST v2: Han. et. al. (2018)
RORA	NR1D1	TRRUST v2: Han. et. al. (2018)
RUNX1	PIK3CD	TRRUST v2: Han. et. al. (2018)
RUNX2	AR	TRRUST v2: Han. et. al. (2018)
RUNX2	LRP5	TRRUST v2: Han. et. al. (2018)
RUNX3	CASP3	TRRUST v2: Han. et. al. (2018)
RUNX3	CASP8	TRRUST v2: Han. et. al. (2018)
RXRA	ABCC3	TRRUST v2: Han. et. al. (2018)
RXRA	CPT1B	TRRUST v2: Han. et. al. (2018)
RXRA	THBD	TRRUST v2: Han. et. al. (2018)
SNAI1	SNAI1	TRRUST v2: Han. et. al. (2018)
SOX4	AGO1	TRRUST v2: Han. et. al. (2018)
SOX4	DICER1	TRRUST v2: Han. et. al. (2018)
SP1	ABCA1	TRRUST v2: Han. et. al. (2018)
SP1	ABCA1	TRRUST v2: Han. et. al. (2018)
SP1	ABCC1	TRRUST v2: Han. et. al. (2018)
SP1	ACO1	TRRUST v2: Han. et. al. (2018)
SP1	ACVRL1	TRRUST v2: Han. et. al. (2018)
SP1	ADAM10	TRRUST v2: Han. et. al. (2018)
SP1	ADAM17	TRRUST v2: Han. et. al. (2018)
SP1	ADAM17	TRRUST v2: Han. et. al. (2018)
SP1	GRK2	TRRUST v2: Han. et. al. (2018)
SP1	AHR	TRRUST v2: Han. et. al. (2018)
SP1	ALOX15B	TRRUST v2: Han. et. al. (2018)
SP1	ALOX5	TRRUST v2: Han. et. al. (2018)
SP1	ALOX5	TRRUST v2: Han. et. al. (2018)
SP1	APAF1	TRRUST v2: Han. et. al. (2018)
SP1	APP	TRRUST v2: Han. et. al. (2018)
SP1	APP	TRRUST v2: Han. et. al. (2018)
SP1	ATF2	TRRUST v2: Han. et. al. (2018)
SP1	ATP2A2	TRRUST v2: Han. et. al. (2018)
SP1	ATP2A2	TRRUST v2: Han. et. al. (2018)
SP1	ATP2C1	TRRUST v2: Han. et. al. (2018)
SP1	B4GALT1	TRRUST v2: Han. et. al. (2018)
SP1	B4GALT5	TRRUST v2: Han. et. al. (2018)
SP1	BAX	TRRUST v2: Han. et. al. (2018)
SP1	BRD7	TRRUST v2: Han. et. al. (2018)
SP1	BRD7	TRRUST v2: Han. et. al. (2018)
SP1	CASP3	TRRUST v2: Han. et. al. (2018)
SP1	CAT	TRRUST v2: Han. et. al. (2018)
SP1	CBFB	TRRUST v2: Han. et. al. (2018)
SP1	CD1D	TRRUST v2: Han. et. al. (2018)
SP1	CD44	TRRUST v2: Han. et. al. (2018)
SP1	ADGRE5	TRRUST v2: Han. et. al. (2018)
SP1	CDKN1A	TRRUST v2: Han. et. al. (2018)
SP1	CDKN1A	TRRUST v2: Han. et. al. (2018)
SP1	CDKN1A	TRRUST v2: Han. et. al. (2018)
SP1	CDKN2B	TRRUST v2: Han. et. al. (2018)
SP1	CERS2	TRRUST v2: Han. et. al. (2018)
SP1	CIC	TRRUST v2: Han. et. al. (2018)
SP1	CREB1	TRRUST v2: Han. et. al. (2018)
SP1	CSNK2A1	TRRUST v2: Han. et. al. (2018)
SP1	CTSB	TRRUST v2: Han. et. al. (2018)
SP1	CTSL	TRRUST v2: Han. et. al. (2018)
SP1	CYP1B1	TRRUST v2: Han. et. al. (2018)
SP1	DDB1	TRRUST v2: Han. et. al. (2018)
SP1	DPYSL2	TRRUST v2: Han. et. al. (2018)
SP1	EGR1	TRRUST v2: Han. et. al. (2018)
SP1	EGR1	TRRUST v2: Han. et. al. (2018)
SP1	ELF4	TRRUST v2: Han. et. al. (2018)
SP1	FAS	TRRUST v2: Han. et. al. (2018)
SP1	FAS	TRRUST v2: Han. et. al. (2018)
SP1	FASLG	TRRUST v2: Han. et. al. (2018)
SP1	FASLG	TRRUST v2: Han. et. al. (2018)
SP1	FES	TRRUST v2: Han. et. al. (2018)
SP1	FMR1	TRRUST v2: Han. et. al. (2018)
SP1	FMR1	TRRUST v2: Han. et. al. (2018)
SP1	FOS	TRRUST v2: Han. et. al. (2018)
SP1	FXR2	TRRUST v2: Han. et. al. (2018)
SP1	GCLC	TRRUST v2: Han. et. al. (2018)
SP1	GM2A	TRRUST v2: Han. et. al. (2018)
SP1	HBEGF	TRRUST v2: Han. et. al. (2018)
SP1	HDAC4	TRRUST v2: Han. et. al. (2018)
SP1	HGF	TRRUST v2: Han. et. al. (2018)
SP1	ICAM1	TRRUST v2: Han. et. al. (2018)
SP1	INSR	TRRUST v2: Han. et. al. (2018)
SP1	INSR	TRRUST v2: Han. et. al. (2018)
SP1	IRF5	TRRUST v2: Han. et. al. (2018)
SP1	IRS2	TRRUST v2: Han. et. al. (2018)
SP1	IRS2	TRRUST v2: Han. et. al. (2018)
SP1	ITGA5	TRRUST v2: Han. et. al. (2018)
SP1	ITGAV	TRRUST v2: Han. et. al. (2018)
SP1	ITGAV	TRRUST v2: Han. et. al. (2018)
SP1	ITGB2	TRRUST v2: Han. et. al. (2018)
SP1	KCTD11	TRRUST v2: Han. et. al. (2018)
SP1	LDLR	TRRUST v2: Han. et. al. (2018)
SP1	LMO4	TRRUST v2: Han. et. al. (2018)
SP1	MAT2A	TRRUST v2: Han. et. al. (2018)
SP1	MAT2A	TRRUST v2: Han. et. al. (2018)
SP1	MAT2B	TRRUST v2: Han. et. al. (2018)
SP1	MCTS1	TRRUST v2: Han. et. al. (2018)
SP1	MDM2	TRRUST v2: Han. et. al. (2018)
SP1	MDM2	TRRUST v2: Han. et. al. (2018)
SP1	ME1	TRRUST v2: Han. et. al. (2018)
SP1	MMP14	TRRUST v2: Han. et. al. (2018)
SP1	MMP14	TRRUST v2: Han. et. al. (2018)
SP1	NF1	TRRUST v2: Han. et. al. (2018)
SP1	NFKB1	TRRUST v2: Han. et. al. (2018)
SP1	NFKB2	TRRUST v2: Han. et. al. (2018)
SP1	OAT	TRRUST v2: Han. et. al. (2018)
SP1	P2RX4	TRRUST v2: Han. et. al. (2018)
SP1	P4HA1	TRRUST v2: Han. et. al. (2018)
SP1	PDGFC	TRRUST v2: Han. et. al. (2018)
SP1	PLAA	TRRUST v2: Han. et. al. (2018)
SP1	PLAUR	TRRUST v2: Han. et. al. (2018)
SP1	PLAUR	TRRUST v2: Han. et. al. (2018)
SP1	POR	TRRUST v2: Han. et. al. (2018)
SP1	POR	TRRUST v2: Han. et. al. (2018)
SP1	POR	TRRUST v2: Han. et. al. (2018)
SP1	PRKCE	TRRUST v2: Han. et. al. (2018)
SP1	PRNP	TRRUST v2: Han. et. al. (2018)
SP1	PRNP	TRRUST v2: Han. et. al. (2018)
SP1	PSEN1	TRRUST v2: Han. et. al. (2018)
SP1	PTEN	TRRUST v2: Han. et. al. (2018)
SP1	PTGIR	TRRUST v2: Han. et. al. (2018)
SP1	PTGS2	TRRUST v2: Han. et. al. (2018)
SP1	PTGS2	TRRUST v2: Han. et. al. (2018)
SP1	RARA	TRRUST v2: Han. et. al. (2018)
SP1	RELA	TRRUST v2: Han. et. al. (2018)
SP1	RELA	TRRUST v2: Han. et. al. (2018)
SP1	SGPL1	TRRUST v2: Han. et. al. (2018)
SP1	SIRT1	TRRUST v2: Han. et. al. (2018)
SP1	SLC19A1	TRRUST v2: Han. et. al. (2018)
SP1	SLC29A1	TRRUST v2: Han. et. al. (2018)
SP1	SLC39A1	TRRUST v2: Han. et. al. (2018)
SP1	SLC4A2	TRRUST v2: Han. et. al. (2018)
SP1	SOD2	TRRUST v2: Han. et. al. (2018)
SP1	SOD2	TRRUST v2: Han. et. al. (2018)
SP1	SP3	TRRUST v2: Han. et. al. (2018)
SP1	SQSTM1	TRRUST v2: Han. et. al. (2018)
SP1	SRC	TRRUST v2: Han. et. al. (2018)
SP1	STK11	TRRUST v2: Han. et. al. (2018)
SP1	THBD	TRRUST v2: Han. et. al. (2018)
SP1	THBD	TRRUST v2: Han. et. al. (2018)
SP1	TIMP1	TRRUST v2: Han. et. al. (2018)
SP1	TIMP1	TRRUST v2: Han. et. al. (2018)
SP1	TIMP2	TRRUST v2: Han. et. al. (2018)
SP1	TMPO	TRRUST v2: Han. et. al. (2018)
SP1	USP7	TRRUST v2: Han. et. al. (2018)
SP1	UTRN	TRRUST v2: Han. et. al. (2018)
SP1	VDR	TRRUST v2: Han. et. al. (2018)
SP1	VEGFA	TRRUST v2: Han. et. al. (2018)
SP1	VEGFA	TRRUST v2: Han. et. al. (2018)
SP1	VEGFA	TRRUST v2: Han. et. al. (2018)
SP1	VIM	TRRUST v2: Han. et. al. (2018)
SP1	XIAP	TRRUST v2: Han. et. al. (2018)
SP1	YY1	TRRUST v2: Han. et. al. (2018)
SP2	MAT2A	TRRUST v2: Han. et. al. (2018)
SP3	ABCA1	TRRUST v2: Han. et. al. (2018)
SP3	ABCA1	TRRUST v2: Han. et. al. (2018)
SP3	ATP2A2	TRRUST v2: Han. et. al. (2018)
SP3	CDKN2B	TRRUST v2: Han. et. al. (2018)
SP3	ETF1	TRRUST v2: Han. et. al. (2018)
SP3	HBEGF	TRRUST v2: Han. et. al. (2018)
SP3	HDAC4	TRRUST v2: Han. et. al. (2018)
SP3	HGF	TRRUST v2: Han. et. al. (2018)
SP3	ITGAV	TRRUST v2: Han. et. al. (2018)
SP3	MAT2A	TRRUST v2: Han. et. al. (2018)
SP3	MSH6	TRRUST v2: Han. et. al. (2018)
SP3	NFKB1	TRRUST v2: Han. et. al. (2018)
SP3	PLAUR	TRRUST v2: Han. et. al. (2018)
SP3	RELA	TRRUST v2: Han. et. al. (2018)
SP3	TIMP2	TRRUST v2: Han. et. al. (2018)
SP3	UTRN	TRRUST v2: Han. et. al. (2018)
SP3	VEGFA	TRRUST v2: Han. et. al. (2018)
SP3	YY1	TRRUST v2: Han. et. al. (2018)
SPI1	BCL6	TRRUST v2: Han. et. al. (2018)
SPI1	BPI	TRRUST v2: Han. et. al. (2018)
SPI1	BTK	TRRUST v2: Han. et. al. (2018)
SPI1	CCL2	TRRUST v2: Han. et. al. (2018)
SPI1	CD163	TRRUST v2: Han. et. al. (2018)
SPI1	CD40	TRRUST v2: Han. et. al. (2018)
SPI1	CD68	TRRUST v2: Han. et. al. (2018)
SPI1	CLEC4G	TRRUST v2: Han. et. al. (2018)
SPI1	CSF3R	TRRUST v2: Han. et. al. (2018)
SPI1	CSF3R	TRRUST v2: Han. et. al. (2018)
SPI1	CTSK	TRRUST v2: Han. et. al. (2018)
SPI1	CTSS	TRRUST v2: Han. et. al. (2018)
SPI1	CYBB	TRRUST v2: Han. et. al. (2018)
SPI1	CYBB	TRRUST v2: Han. et. al. (2018)
SPI1	DAPK2	TRRUST v2: Han. et. al. (2018)
SPI1	ELANE	TRRUST v2: Han. et. al. (2018)
SPI1	ERAP2	TRRUST v2: Han. et. al. (2018)
SPI1	FCER1A	TRRUST v2: Han. et. al. (2018)
SPI1	FCER1A	TRRUST v2: Han. et. al. (2018)
SPI1	FCGR1A	TRRUST v2: Han. et. al. (2018)
SPI1	FES	TRRUST v2: Han. et. al. (2018)
SPI1	FLI1	TRRUST v2: Han. et. al. (2018)
SPI1	HCK	TRRUST v2: Han. et. al. (2018)
SPI1	IFIT3	TRRUST v2: Han. et. al. (2018)
SPI1	IL18	TRRUST v2: Han. et. al. (2018)
SPI1	IL1B	TRRUST v2: Han. et. al. (2018)
SPI1	IL1B	TRRUST v2: Han. et. al. (2018)
SPI1	ITGAM	TRRUST v2: Han. et. al. (2018)
SPI1	ITGAX	TRRUST v2: Han. et. al. (2018)
SPI1	ITGAX	TRRUST v2: Han. et. al. (2018)
SPI1	ITGB2	TRRUST v2: Han. et. al. (2018)
SPI1	ITGB2	TRRUST v2: Han. et. al. (2018)
SPI1	MNDA	TRRUST v2: Han. et. al. (2018)
SPI1	MSR1	TRRUST v2: Han. et. al. (2018)
SPI1	NCF2	TRRUST v2: Han. et. al. (2018)
SPI1	NCF2	TRRUST v2: Han. et. al. (2018)
SPI1	NSFL1C	TRRUST v2: Han. et. al. (2018)
SPI1	PTGIR	TRRUST v2: Han. et. al. (2018)
SPI1	RNASE2	TRRUST v2: Han. et. al. (2018)
SPI1	SCARB1	TRRUST v2: Han. et. al. (2018)
SPI1	SCARB2	TRRUST v2: Han. et. al. (2018)
SPI1	STAT3	TRRUST v2: Han. et. al. (2018)
SPI1	TLR4	TRRUST v2: Han. et. al. (2018)
SPI1	TLR4	TRRUST v2: Han. et. al. (2018)
SPI1	WAS	TRRUST v2: Han. et. al. (2018)
SPIB	CD40	TRRUST v2: Han. et. al. (2018)
SPIB	IRF7	TRRUST v2: Han. et. al. (2018)
SREBF1	HMOX1	TRRUST v2: Han. et. al. (2018)
SREBF1	LDLR	TRRUST v2: Han. et. al. (2018)
SREBF1	LDLR	TRRUST v2: Han. et. al. (2018)
SREBF2	FDFT1	TRRUST v2: Han. et. al. (2018)
SREBF2	FDPS	TRRUST v2: Han. et. al. (2018)
SREBF2	HMGCR	TRRUST v2: Han. et. al. (2018)
SREBF2	HMGCR	TRRUST v2: Han. et. al. (2018)
SREBF2	LDLR	TRRUST v2: Han. et. al. (2018)
SRF	SAMD4A	TRRUST v2: Han. et. al. (2018)
STAT1	APP	TRRUST v2: Han. et. al. (2018)
STAT1	CCL2	TRRUST v2: Han. et. al. (2018)
STAT1	CCR1	TRRUST v2: Han. et. al. (2018)
STAT1	CD40	TRRUST v2: Han. et. al. (2018)
STAT1	CD40LG	TRRUST v2: Han. et. al. (2018)
STAT1	CD86	TRRUST v2: Han. et. al. (2018)
STAT1	CDKN1A	TRRUST v2: Han. et. al. (2018)
STAT1	CIITA	TRRUST v2: Han. et. al. (2018)
STAT1	CIITA	TRRUST v2: Han. et. al. (2018)
STAT1	CTSB	TRRUST v2: Han. et. al. (2018)
STAT1	CTSL	TRRUST v2: Han. et. al. (2018)
STAT1	CXCL10	TRRUST v2: Han. et. al. (2018)
STAT1	CXCL10	TRRUST v2: Han. et. al. (2018)
STAT1	FAS	TRRUST v2: Han. et. al. (2018)
STAT1	FCGR1A	TRRUST v2: Han. et. al. (2018)
STAT1	HMOX1	TRRUST v2: Han. et. al. (2018)
STAT1	HSP90AA1	TRRUST v2: Han. et. al. (2018)
STAT1	ICAM1	TRRUST v2: Han. et. al. (2018)
STAT1	IFIT3	TRRUST v2: Han. et. al. (2018)
STAT1	IL1B	TRRUST v2: Han. et. al. (2018)
STAT1	IL27	TRRUST v2: Han. et. al. (2018)
STAT1	IRF1	TRRUST v2: Han. et. al. (2018)
STAT1	IRF1	TRRUST v2: Han. et. al. (2018)
STAT1	IRF1	TRRUST v2: Han. et. al. (2018)
STAT1	IRF7	TRRUST v2: Han. et. al. (2018)
STAT1	IRF8	TRRUST v2: Han. et. al. (2018)
STAT1	JAK2	TRRUST v2: Han. et. al. (2018)
STAT1	LY96	TRRUST v2: Han. et. al. (2018)
STAT1	MMP9	TRRUST v2: Han. et. al. (2018)
STAT1	MVP	TRRUST v2: Han. et. al. (2018)
STAT1	PLSCR1	TRRUST v2: Han. et. al. (2018)
STAT1	PML	TRRUST v2: Han. et. al. (2018)
STAT1	PML	TRRUST v2: Han. et. al. (2018)
STAT1	PPARA	TRRUST v2: Han. et. al. (2018)
STAT1	PRKCE	TRRUST v2: Han. et. al. (2018)
STAT1	PSMB9	TRRUST v2: Han. et. al. (2018)
STAT1	PTGS2	TRRUST v2: Han. et. al. (2018)
STAT1	PTGS2	TRRUST v2: Han. et. al. (2018)
STAT1	S100A10	TRRUST v2: Han. et. al. (2018)
STAT1	SMARCA4	TRRUST v2: Han. et. al. (2018)
STAT1	SOCS3	TRRUST v2: Han. et. al. (2018)
STAT1	STAT2	TRRUST v2: Han. et. al. (2018)
STAT1	STAT3	TRRUST v2: Han. et. al. (2018)
STAT1	TAP1	TRRUST v2: Han. et. al. (2018)
STAT1	TIMP1	TRRUST v2: Han. et. al. (2018)
STAT1	TNFSF13B	TRRUST v2: Han. et. al. (2018)
STAT1	TP53	TRRUST v2: Han. et. al. (2018)
STAT1	TP53	TRRUST v2: Han. et. al. (2018)
STAT1	UPP1	TRRUST v2: Han. et. al. (2018)
STAT1	XAF1	TRRUST v2: Han. et. al. (2018)
STAT2	CCL2	TRRUST v2: Han. et. al. (2018)
STAT2	IFIT3	TRRUST v2: Han. et. al. (2018)
STAT2	IRF1	TRRUST v2: Han. et. al. (2018)
STAT2	PML	TRRUST v2: Han. et. al. (2018)
STAT2	PTGS2	TRRUST v2: Han. et. al. (2018)
STAT2	RCAN1	TRRUST v2: Han. et. al. (2018)
STAT2	SCARB1	TRRUST v2: Han. et. al. (2018)
STAT2	SCARB2	TRRUST v2: Han. et. al. (2018)
STAT2	STAT1	TRRUST v2: Han. et. al. (2018)
STAT3	CCL2	TRRUST v2: Han. et. al. (2018)
STAT3	CD46	TRRUST v2: Han. et. al. (2018)
STAT3	CDKN1A	TRRUST v2: Han. et. al. (2018)
STAT3	CDKN1A	TRRUST v2: Han. et. al. (2018)
STAT3	CFLAR	TRRUST v2: Han. et. al. (2018)
STAT3	DNMT1	TRRUST v2: Han. et. al. (2018)
STAT3	DNMT1	TRRUST v2: Han. et. al. (2018)
STAT3	FAS	TRRUST v2: Han. et. al. (2018)
STAT3	FAS	TRRUST v2: Han. et. al. (2018)
STAT3	HIF1A	TRRUST v2: Han. et. al. (2018)
STAT3	HIF1A	TRRUST v2: Han. et. al. (2018)
STAT3	HP	TRRUST v2: Han. et. al. (2018)
STAT3	IRF1	TRRUST v2: Han. et. al. (2018)
STAT3	IRF1	TRRUST v2: Han. et. al. (2018)
STAT3	JAK2	TRRUST v2: Han. et. al. (2018)
STAT3	JAK2	TRRUST v2: Han. et. al. (2018)
STAT3	JUNB	TRRUST v2: Han. et. al. (2018)
STAT3	KLF11	TRRUST v2: Han. et. al. (2018)
STAT3	MMP14	TRRUST v2: Han. et. al. (2018)
STAT3	PTGS2	TRRUST v2: Han. et. al. (2018)
STAT3	PTGS2	TRRUST v2: Han. et. al. (2018)
STAT3	SOCS3	TRRUST v2: Han. et. al. (2018)
STAT3	SOCS3	TRRUST v2: Han. et. al. (2018)
STAT3	STAT1	TRRUST v2: Han. et. al. (2018)
STAT3	STK11	TRRUST v2: Han. et. al. (2018)
STAT3	VEGFA	TRRUST v2: Han. et. al. (2018)
STAT3	VEGFA	TRRUST v2: Han. et. al. (2018)
STAT3	VEGFA	TRRUST v2: Han. et. al. (2018)
STAT3	VEGFA	TRRUST v2: Han. et. al. (2018)
STAT5B	BCL2L1	TRRUST v2: Han. et. al. (2018)
STAT6	CD40	TRRUST v2: Han. et. al. (2018)
TAF1	SRC	TRRUST v2: Han. et. al. (2018)
TAL1	CD34	TRRUST v2: Han. et. al. (2018)
TAL1	EPOR	TRRUST v2: Han. et. al. (2018)
TAL1	ERG	TRRUST v2: Han. et. al. (2018)
TAL1	MYB	TRRUST v2: Han. et. al. (2018)
TAL1	MYCN	TRRUST v2: Han. et. al. (2018)
TBX21	CXCR3	TRRUST v2: Han. et. al. (2018)
TBX21	IFNG	TRRUST v2: Han. et. al. (2018)
TBX21	IFNG	TRRUST v2: Han. et. al. (2018)
TCF3	CR2	TRRUST v2: Han. et. al. (2018)
TCF4	CCND1	TRRUST v2: Han. et. al. (2018)
TCF4	CCND1	TRRUST v2: Han. et. al. (2018)
TCF4	CLEC4C	TRRUST v2: Han. et. al. (2018)
TCF4	CNTNAP2	TRRUST v2: Han. et. al. (2018)
TCF7L2	CTNNB1	TRRUST v2: Han. et. al. (2018)
TCF7L2	HECA	TRRUST v2: Han. et. al. (2018)
TFDP1	CDK1	TRRUST v2: Han. et. al. (2018)
TFDP1	MYBL2	TRRUST v2: Han. et. al. (2018)
TFDP1	NRIP1	TRRUST v2: Han. et. al. (2018)
TFDP1	PCNA	TRRUST v2: Han. et. al. (2018)
TFDP1	TYMS	TRRUST v2: Han. et. al. (2018)
TP53	CTNNB1	TRRUST v2: Han. et. al. (2018)
TP53	IER3	TRRUST v2: Han. et. al. (2018)
TP53	IPO7	TRRUST v2: Han. et. al. (2018)
TP53	MDM2	TRRUST v2: Han. et. al. (2018)
TP53	MDM2	TRRUST v2: Han. et. al. (2018)
TP53	MDM4	TRRUST v2: Han. et. al. (2018)
TP53	PLAGL1	TRRUST v2: Han. et. al. (2018)
TP53	TP53	TRRUST v2: Han. et. al. (2018)
TP53	TP53	TRRUST v2: Han. et. al. (2018)
TP53	TP53I3	TRRUST v2: Han. et. al. (2018)
TP53	TP53I3	TRRUST v2: Han. et. al. (2018)
TP53	TYMS	TRRUST v2: Han. et. al. (2018)
USF1	EXT1	TRRUST v2: Han. et. al. (2018)
USF1	NFKB1	TRRUST v2: Han. et. al. (2018)
USF1	SLC19A1	TRRUST v2: Han. et. al. (2018)
USF2	ASPH	TRRUST v2: Han. et. al. (2018)
USF2	FCER1A	TRRUST v2: Han. et. al. (2018)
USF2	MYH9	TRRUST v2: Han. et. al. (2018)
USF2	PF4	TRRUST v2: Han. et. al. (2018)
USF2	POU2F1	TRRUST v2: Han. et. al. (2018)
USF2	TGFB1	TRRUST v2: Han. et. al. (2018)
USF2	TGFB1	TRRUST v2: Han. et. al. (2018)
VDR	CD14	TRRUST v2: Han. et. al. (2018)
VDR	CDKN1A	TRRUST v2: Han. et. al. (2018)
VDR	PLD1	TRRUST v2: Han. et. al. (2018)
XBP1	ERN1	TRRUST v2: Han. et. al. (2018)
XBP1	HSPA5	TRRUST v2: Han. et. al. (2018)
XBP1	HSPA5	TRRUST v2: Han. et. al. (2018)
XBP1	PRNP	TRRUST v2: Han. et. al. (2018)
YBX1	CDC20	TRRUST v2: Han. et. al. (2018)
YBX1	CKS2	TRRUST v2: Han. et. al. (2018)
YBX1	E2F1	TRRUST v2: Han. et. al. (2018)
YBX1	FAS	TRRUST v2: Han. et. al. (2018)
YBX1	KPNA2	TRRUST v2: Han. et. al. (2018)
YBX1	TOP2A	TRRUST v2: Han. et. al. (2018)
YY1	APH1A	TRRUST v2: Han. et. al. (2018)
YY1	COX6A1	TRRUST v2: Han. et. al. (2018)
YY1	COX7C	TRRUST v2: Han. et. al. (2018)
YY1	CREBBP	TRRUST v2: Han. et. al. (2018)
YY1	CREBBP	TRRUST v2: Han. et. al. (2018)
YY1	CTCF	TRRUST v2: Han. et. al. (2018)
YY1	DEK	TRRUST v2: Han. et. al. (2018)
YY1	ERCC5	TRRUST v2: Han. et. al. (2018)
YY1	FAS	TRRUST v2: Han. et. al. (2018)
YY1	GNAS	TRRUST v2: Han. et. al. (2018)
YY1	HCFC1	TRRUST v2: Han. et. al. (2018)
YY1	HDAC2	TRRUST v2: Han. et. al. (2018)
YY1	LDLR	TRRUST v2: Han. et. al. (2018)
YY1	NF1	TRRUST v2: Han. et. al. (2018)
YY1	NR3C1	TRRUST v2: Han. et. al. (2018)
YY1	PCNA	TRRUST v2: Han. et. al. (2018)
YY1	PCNA	TRRUST v2: Han. et. al. (2018)
YY1	SAP30	TRRUST v2: Han. et. al. (2018)
YY1	TOP3A	TRRUST v2: Han. et. al. (2018)
YY1	TP53	TRRUST v2: Han. et. al. (2018)
YY1	TP53	TRRUST v2: Han. et. al. (2018)
YY1	TP53	TRRUST v2: Han. et. al. (2018)
BCL11A	PAX5	Li. et. al. (2022)
CEBPZ	DEK	Li. et. al. (2022)
FOS	MEF2C	Li. et. al. (2022)
FOS	SYK	Li. et. al. (2022)
FOS	VIM	Li. et. al. (2022)
FOS	EGR1	Li. et. al. (2022)
MEF2C	BCL11A	Li. et. al. (2022)
MEF2C	DEK	Li. et. al. (2022)
MEF2C	FLI1	Li. et. al. (2022)
MEF2C	FOS	Li. et. al. (2022)
MEF2C	ILF2	Li. et. al. (2022)
MEF2C	IRF2	Li. et. al. (2022)
MEF2C	LMO2	Li. et. al. (2022)
MEF2C	NCOR1	Li. et. al. (2022)
MEF2C	PARP1	Li. et. al. (2022)
MEF2C	PAX5	Li. et. al. (2022)
MEF2C	PDIA6	Li. et. al. (2022)
MEF2C	PIK3CD	Li. et. al. (2022)
MEF2C	PPIG	Li. et. al. (2022)
MEF2C	SYK	Li. et. al. (2022)
MEF2C	VIM	Li. et. al. (2022)
MEF2C	XRCC5	Li. et. al. (2022)
MEF2C	ZEB2	Li. et. al. (2022)
MEF2C	RASGRP3	Li. et. al. (2022)
PAX5	BCL11A	Li. et. al. (2022)
PAX5	MEF2C	Li. et. al. (2022)
PAX5	PARP1	Li. et. al. (2022)
PAX5	SYK	Li. et. al. (2022)
TCF3	CCNG2	hTFtarget: Zhang. et. al. (2020)
TCF3	SPRY1	hTFtarget: Zhang. et. al. (2020)
TCF3	ODC1	hTFtarget: Zhang. et. al. (2020)
TCF3	CBX7	hTFtarget: Zhang. et. al. (2020)
TCF3	ACP5	hTFtarget: Zhang. et. al. (2020)
TCF3	KCNN4	hTFtarget: Zhang. et. al. (2020)
TCF3	PRMT1	hTFtarget: Zhang. et. al. (2020)
TCF3	WEE1	hTFtarget: Zhang. et. al. (2020)
TCF3	RRAS2	hTFtarget: Zhang. et. al. (2020)
TCF3	CXCR5	hTFtarget: Zhang. et. al. (2020)
TCF3	C1QBP	hTFtarget: Zhang. et. al. (2020)
TCF3	UBTF	hTFtarget: Zhang. et. al. (2020)
TCF3	PSIP1	hTFtarget: Zhang. et. al. (2020)
TCF3	SCAI	hTFtarget: Zhang. et. al. (2020)
TCF3	PTGDS	hTFtarget: Zhang. et. al. (2020)
TCF3	NFATC2	hTFtarget: Zhang. et. al. (2020)
TCF3	ID3	hTFtarget: Zhang. et. al. (2020)
TCF3	STMN1	hTFtarget: Zhang. et. al. (2020)
TCF3	SKIL	hTFtarget: Zhang. et. al. (2020)
TCF3	HSP90AB1	hTFtarget: Zhang. et. al. (2020)
TCF3	NT5E	hTFtarget: Zhang. et. al. (2020)
TCF3	CBX5	hTFtarget: Zhang. et. al. (2020)
TCF3	CDCA7L	hTFtarget: Zhang. et. al. (2020)
TCF3	PNOC	hTFtarget: Zhang. et. al. (2020)
TCF3	TP53INP1	hTFtarget: Zhang. et. al. (2020)
TCF3	HMGN1	hTFtarget: Zhang. et. al. (2020)
MYB	CDK6	hTFtarget: Zhang. et. al. (2020)
MYB	RUNX1	hTFtarget: Zhang. et. al. (2020)
MYB	MAP1A	hTFtarget: Zhang. et. al. (2020)
MYB	FES	hTFtarget: Zhang. et. al. (2020)
MYB	CORO1C	hTFtarget: Zhang. et. al. (2020)
MYB	NCOR2	hTFtarget: Zhang. et. al. (2020)
MYB	E2F3	hTFtarget: Zhang. et. al. (2020)
MYB	SOX4	hTFtarget: Zhang. et. al. (2020)
MYB	RUNX2	hTFtarget: Zhang. et. al. (2020)
MYB	SESN3	hTFtarget: Zhang. et. al. (2020)
MYB	ARID3A	hTFtarget: Zhang. et. al. (2020)
MYB	JUND	hTFtarget: Zhang. et. al. (2020)
MYB	DPYSL2	hTFtarget: Zhang. et. al. (2020)
MYB	NFKBIZ	hTFtarget: Zhang. et. al. (2020)
MYB	IRF7	hTFtarget: Zhang. et. al. (2020)
MYB	MYBBP1A	hTFtarget: Zhang. et. al. (2020)
RUNX3	CREM	hTFtarget: Zhang. et. al. (2020)
RUNX3	DDIT4	hTFtarget: Zhang. et. al. (2020)
RUNX3	FGFR1	hTFtarget: Zhang. et. al. (2020)
RUNX3	YES1	hTFtarget: Zhang. et. al. (2020)
RUNX3	SETBP1	hTFtarget: Zhang. et. al. (2020)
RUNX3	SMAD7	hTFtarget: Zhang. et. al. (2020)
RUNX3	MBP	hTFtarget: Zhang. et. al. (2020)
RUNX3	LITAF	hTFtarget: Zhang. et. al. (2020)
RUNX3	SPN	hTFtarget: Zhang. et. al. (2020)
RUNX3	ITGAL	hTFtarget: Zhang. et. al. (2020)
RUNX3	FUS	hTFtarget: Zhang. et. al. (2020)
RUNX3	ITGAD	hTFtarget: Zhang. et. al. (2020)
RUNX3	NFATC3	hTFtarget: Zhang. et. al. (2020)
RUNX3	LCK	hTFtarget: Zhang. et. al. (2020)
RUNX3	POMGNT1	hTFtarget: Zhang. et. al. (2020)
RUNX3	MTF2	hTFtarget: Zhang. et. al. (2020)
RUNX3	RHOC	hTFtarget: Zhang. et. al. (2020)
RUNX3	SETDB1	hTFtarget: Zhang. et. al. (2020)
RUNX3	FDPS	hTFtarget: Zhang. et. al. (2020)
RUNX3	BATF3	hTFtarget: Zhang. et. al. (2020)
RUNX3	VAMP2	hTFtarget: Zhang. et. al. (2020)
RUNX3	STARD3	hTFtarget: Zhang. et. al. (2020)
RUNX3	ERBB2	hTFtarget: Zhang. et. al. (2020)
RUNX3	PHB	hTFtarget: Zhang. et. al. (2020)
RUNX3	URI1	hTFtarget: Zhang. et. al. (2020)
RUNX3	TGFB1	hTFtarget: Zhang. et. al. (2020)
RUNX3	ARHGEF1	hTFtarget: Zhang. et. al. (2020)
RUNX3	GIPR	hTFtarget: Zhang. et. al. (2020)
RUNX3	DMPK	hTFtarget: Zhang. et. al. (2020)
RUNX3	DAXX	hTFtarget: Zhang. et. al. (2020)
RUNX3	PIM1	hTFtarget: Zhang. et. al. (2020)
RUNX3	CCND3	hTFtarget: Zhang. et. al. (2020)
RUNX3	PRDM1	hTFtarget: Zhang. et. al. (2020)
RUNX3	TBPL1	hTFtarget: Zhang. et. al. (2020)
RUNX3	SETD2	hTFtarget: Zhang. et. al. (2020)
RUNX3	RASSF1	hTFtarget: Zhang. et. al. (2020)
RUNX3	SIDT1	hTFtarget: Zhang. et. al. (2020)
RUNX3	KLF12	hTFtarget: Zhang. et. al. (2020)
RUNX3	BIN1	hTFtarget: Zhang. et. al. (2020)
RUNX3	CASP8	hTFtarget: Zhang. et. al. (2020)
RUNX3	ACKR3	hTFtarget: Zhang. et. al. (2020)
RUNX3	BATF	hTFtarget: Zhang. et. al. (2020)
RUNX3	CASP3	hTFtarget: Zhang. et. al. (2020)
RUNX3	BCL2L13	hTFtarget: Zhang. et. al. (2020)
RUNX3	MED15	hTFtarget: Zhang. et. al. (2020)
RUNX3	CABIN1	hTFtarget: Zhang. et. al. (2020)
RUNX3	MYH9	hTFtarget: Zhang. et. al. (2020)
RUNX3	KLF13	hTFtarget: Zhang. et. al. (2020)
RUNX3	B2M	hTFtarget: Zhang. et. al. (2020)
RUNX3	RORA	hTFtarget: Zhang. et. al. (2020)
RUNX3	FPGS	hTFtarget: Zhang. et. al. (2020)
RUNX3	SET	hTFtarget: Zhang. et. al. (2020)
RUNX3	MECP2	hTFtarget: Zhang. et. al. (2020)
RUNX3	MTA2	hTFtarget: Zhang. et. al. (2020)
RUNX3	STIP1	hTFtarget: Zhang. et. al. (2020)
RUNX3	AIP	hTFtarget: Zhang. et. al. (2020)
RUNX3	HSPA8	hTFtarget: Zhang. et. al. (2020)
RUNX3	ETS1	hTFtarget: Zhang. et. al. (2020)
RUNX3	ITGB2	hTFtarget: Zhang. et. al. (2020)
RUNX3	PHB2	hTFtarget: Zhang. et. al. (2020)
RUNX3	KLRK1	hTFtarget: Zhang. et. al. (2020)
RUNX3	PA2G4	hTFtarget: Zhang. et. al. (2020)
RUNX3	BCL2L1	hTFtarget: Zhang. et. al. (2020)
RUNX3	NELFCD	hTFtarget: Zhang. et. al. (2020)
RUNX3	LNPEP	hTFtarget: Zhang. et. al. (2020)
RUNX3	CXXC5	hTFtarget: Zhang. et. al. (2020)
RUNX3	CYFIP2	hTFtarget: Zhang. et. al. (2020)
RUNX3	CDK6	hTFtarget: Zhang. et. al. (2020)
TFAP4	APEX1	hTFtarget: Zhang. et. al. (2020)
TFAP4	MYC	hTFtarget: Zhang. et. al. (2020)
TFAP4	MYCN	hTFtarget: Zhang. et. al. (2020)
HDAC1	ITGB7	hTFtarget: Zhang. et. al. (2020)
HDAC1	PNOC	hTFtarget: Zhang. et. al. (2020)
HDAC1	DUSP4	hTFtarget: Zhang. et. al. (2020)
HDAC1	BAALC	hTFtarget: Zhang. et. al. (2020)
HDAC1	SATB1	hTFtarget: Zhang. et. al. (2020)
HDAC1	UBB	hTFtarget: Zhang. et. al. (2020)
HDAC1	ICAM2	hTFtarget: Zhang. et. al. (2020)
HDAC1	CYFIP2	hTFtarget: Zhang. et. al. (2020)
HDAC1	PTTG1	hTFtarget: Zhang. et. al. (2020)
HDAC1	RPS3A	hTFtarget: Zhang. et. al. (2020)
HDAC1	PMEPA1	hTFtarget: Zhang. et. al. (2020)
HDAC1	LITAF	hTFtarget: Zhang. et. al. (2020)
HDAC1	TXNIP	hTFtarget: Zhang. et. al. (2020)
HDAC1	ALOX5AP	hTFtarget: Zhang. et. al. (2020)
HDAC1	LMO7	hTFtarget: Zhang. et. al. (2020)
HDAC1	EZR	hTFtarget: Zhang. et. al. (2020)
HDAC1	APBB1	hTFtarget: Zhang. et. al. (2020)
HDAC1	BIN1	hTFtarget: Zhang. et. al. (2020)
HDAC1	CXCR4	hTFtarget: Zhang. et. al. (2020)
HDAC1	SUMO1	hTFtarget: Zhang. et. al. (2020)
PAX5	SMAD3	hTFtarget: Zhang. et. al. (2020)
PAX5	NEDD4L	hTFtarget: Zhang. et. al. (2020)
PAX5	BCL2	hTFtarget: Zhang. et. al. (2020)
PAX5	CDCA7L	hTFtarget: Zhang. et. al. (2020)
PAX5	KDM4C	hTFtarget: Zhang. et. al. (2020)
PAX5	SLC39A3	hTFtarget: Zhang. et. al. (2020)
PAX5	FCER2	hTFtarget: Zhang. et. al. (2020)
PAX5	POU2F2	hTFtarget: Zhang. et. al. (2020)
PAX5	ALOX5AP	hTFtarget: Zhang. et. al. (2020)
PAX5	CIITA	hTFtarget: Zhang. et. al. (2020)
PAX5	ID3	hTFtarget: Zhang. et. al. (2020)
PAX5	MDM4	hTFtarget: Zhang. et. al. (2020)
PAX5	BCL2L1	hTFtarget: Zhang. et. al. (2020)
PAX5	CXCR4	hTFtarget: Zhang. et. al. (2020)
PAX5	CXXC5	hTFtarget: Zhang. et. al. (2020)
PAX5	CD74	hTFtarget: Zhang. et. al. (2020)
PAX5	EBF1	hTFtarget: Zhang. et. al. (2020)
PAX5	CD82	hTFtarget: Zhang. et. al. (2020)
PAX5	ARID1B	hTFtarget: Zhang. et. al. (2020)
PAX5	TLR9	hTFtarget: Zhang. et. al. (2020)
PAX5	CXCR5	hTFtarget: Zhang. et. al. (2020)
PAX5	ATP2A3	hTFtarget: Zhang. et. al. (2020)
PAX5	IGFBP4	hTFtarget: Zhang. et. al. (2020)
PAX5	NFIX	hTFtarget: Zhang. et. al. (2020)
LMO2	SHC1	hTFtarget: Zhang. et. al. (2020)
LMO2	SQSTM1	hTFtarget: Zhang. et. al. (2020)
LMO2	LYL1	hTFtarget: Zhang. et. al. (2020)
LMO2	ESRRA	hTFtarget: Zhang. et. al. (2020)
LMO2	DYRK1A	hTFtarget: Zhang. et. al. (2020)
LMO2	PTBP1	hTFtarget: Zhang. et. al. (2020)
LMO2	NFIC	hTFtarget: Zhang. et. al. (2020)
LMO2	PIAS4	hTFtarget: Zhang. et. al. (2020)
LMO2	ZBTB7A	hTFtarget: Zhang. et. al. (2020)
LMO2	NFIX	hTFtarget: Zhang. et. al. (2020)
LMO2	JUND	hTFtarget: Zhang. et. al. (2020)
LMO2	TGFB1	hTFtarget: Zhang. et. al. (2020)
LMO2	HES1	hTFtarget: Zhang. et. al. (2020)
LMO2	PKM	hTFtarget: Zhang. et. al. (2020)
LMO2	FLI1	hTFtarget: Zhang. et. al. (2020)
LMO2	PLK3	hTFtarget: Zhang. et. al. (2020)
LMO2	TP53BP2	hTFtarget: Zhang. et. al. (2020)
LMO2	STAT3	hTFtarget: Zhang. et. al. (2020)
LMO2	KPNB1	hTFtarget: Zhang. et. al. (2020)
LMO2	ZNF652	hTFtarget: Zhang. et. al. (2020)
LMO2	PCYT2	hTFtarget: Zhang. et. al. (2020)
LMO2	MAFG	hTFtarget: Zhang. et. al. (2020)
LMO2	ZFHX3	hTFtarget: Zhang. et. al. (2020)
LMO2	PCNA	hTFtarget: Zhang. et. al. (2020)
LMO2	TGIF2	hTFtarget: Zhang. et. al. (2020)
LMO2	JARID2	hTFtarget: Zhang. et. al. (2020)
LMO2	TFEB	hTFtarget: Zhang. et. al. (2020)
LMO2	SGK1	hTFtarget: Zhang. et. al. (2020)
LMO2	JAK2	hTFtarget: Zhang. et. al. (2020)
LMO2	ENG	hTFtarget: Zhang. et. al. (2020)
LMO2	ELF4	hTFtarget: Zhang. et. al. (2020)
LMO2	NR4A1	hTFtarget: Zhang. et. al. (2020)
LMO2	ELK3	hTFtarget: Zhang. et. al. (2020)
LMO2	ATP2A2	hTFtarget: Zhang. et. al. (2020)
LMO2	IRF2	hTFtarget: Zhang. et. al. (2020)
LMO2	PCK2	hTFtarget: Zhang. et. al. (2020)
LMO2	YY1	hTFtarget: Zhang. et. al. (2020)
LMO2	PRKCE	hTFtarget: Zhang. et. al. (2020)
LMO2	NAB1	hTFtarget: Zhang. et. al. (2020)
LMO2	NCOA2	hTFtarget: Zhang. et. al. (2020)
LMO2	EXT1	hTFtarget: Zhang. et. al. (2020)
LMO2	KLF6	hTFtarget: Zhang. et. al. (2020)
LMO2	SH3BP2	hTFtarget: Zhang. et. al. (2020)
LMO2	SCNN1A	hTFtarget: Zhang. et. al. (2020)
LMO2	LTBR	hTFtarget: Zhang. et. al. (2020)
LMO2	DUSP6	hTFtarget: Zhang. et. al. (2020)
LMO2	CTNNBIP1	hTFtarget: Zhang. et. al. (2020)
LMO2	PSEN2	hTFtarget: Zhang. et. al. (2020)
LMO2	MLX	hTFtarget: Zhang. et. al. (2020)
LMO2	RREB1	hTFtarget: Zhang. et. al. (2020)
LMO2	FOXO3	hTFtarget: Zhang. et. al. (2020)
LMO2	HOXA1	hTFtarget: Zhang. et. al. (2020)
LMO2	CUX1	hTFtarget: Zhang. et. al. (2020)
LMO2	PER1	hTFtarget: Zhang. et. al. (2020)
LMO2	NFE2L1	hTFtarget: Zhang. et. al. (2020)
LMO2	SOCS3	hTFtarget: Zhang. et. al. (2020)
LMO2	ZNF143	hTFtarget: Zhang. et. al. (2020)
LMO2	PC	hTFtarget: Zhang. et. al. (2020)
LMO2	MAPK14	hTFtarget: Zhang. et. al. (2020)
LMO2	SLC29A1	hTFtarget: Zhang. et. al. (2020)
LMO2	DST	hTFtarget: Zhang. et. al. (2020)
LMO2	LNPEP	hTFtarget: Zhang. et. al. (2020)
LMO2	IRF1	hTFtarget: Zhang. et. al. (2020)
LMO2	RNF14	hTFtarget: Zhang. et. al. (2020)
LMO2	TAF12	hTFtarget: Zhang. et. al. (2020)
LMO2	MEF2D	hTFtarget: Zhang. et. al. (2020)
LMO2	ADIPOR1	hTFtarget: Zhang. et. al. (2020)
LMO2	RB1	hTFtarget: Zhang. et. al. (2020)
LMO2	SMAD2	hTFtarget: Zhang. et. al. (2020)
LMO2	SP1	hTFtarget: Zhang. et. al. (2020)
LMO2	KLF16	hTFtarget: Zhang. et. al. (2020)
LMO2	MKNK2	hTFtarget: Zhang. et. al. (2020)
LMO2	RAB4B	hTFtarget: Zhang. et. al. (2020)
LMO2	POU2F2	hTFtarget: Zhang. et. al. (2020)
LMO2	CIC	hTFtarget: Zhang. et. al. (2020)
LMO2	PFKFB3	hTFtarget: Zhang. et. al. (2020)
LMO2	P4HA1	hTFtarget: Zhang. et. al. (2020)
LMO2	TCF7L2	hTFtarget: Zhang. et. al. (2020)
LMO2	CTNNB1	hTFtarget: Zhang. et. al. (2020)
LMO2	MAPKAPK3	hTFtarget: Zhang. et. al. (2020)
LMO2	ALAS1	hTFtarget: Zhang. et. al. (2020)
LMO2	PCYT1A	hTFtarget: Zhang. et. al. (2020)
LMO2	PRKCB	hTFtarget: Zhang. et. al. (2020)
LMO2	TCF12	hTFtarget: Zhang. et. al. (2020)
LMO2	MAPK8	hTFtarget: Zhang. et. al. (2020)
LMO2	NDRG1	hTFtarget: Zhang. et. al. (2020)
LMO2	CD4	hTFtarget: Zhang. et. al. (2020)
LMO2	HOMER3	hTFtarget: Zhang. et. al. (2020)
LMO2	CNBP	hTFtarget: Zhang. et. al. (2020)
LMO2	PIAS1	hTFtarget: Zhang. et. al. (2020)
POU2F1	WASF2	hTFtarget: Zhang. et. al. (2020)
POU2F1	CUX1	hTFtarget: Zhang. et. al. (2020)
POU2F1	PRKCB	hTFtarget: Zhang. et. al. (2020)
POU2F1	UTRN	hTFtarget: Zhang. et. al. (2020)
POU2F1	RB1	hTFtarget: Zhang. et. al. (2020)
POU2F1	GM2A	hTFtarget: Zhang. et. al. (2020)
POU2F1	JUND	hTFtarget: Zhang. et. al. (2020)
EBF1	ODC1	hTFtarget: Zhang. et. al. (2020)
EBF1	SF1	hTFtarget: Zhang. et. al. (2020)
EBF1	UBTF	hTFtarget: Zhang. et. al. (2020)
EBF1	IL7	hTFtarget: Zhang. et. al. (2020)
EBF1	CBX7	hTFtarget: Zhang. et. al. (2020)
EBF1	NFIX	hTFtarget: Zhang. et. al. (2020)
ZEB1	ADORA2A	hTFtarget: Zhang. et. al. (2020)
ZEB1	CBX7	hTFtarget: Zhang. et. al. (2020)
ZEB1	DUSP4	hTFtarget: Zhang. et. al. (2020)
ZEB1	ZHX2	hTFtarget: Zhang. et. al. (2020)
ZEB1	MYBL2	hTFtarget: Zhang. et. al. (2020)
ZEB1	PBXIP1	hTFtarget: Zhang. et. al. (2020)
ZEB1	BTG2	hTFtarget: Zhang. et. al. (2020)
ZEB1	ELK4	hTFtarget: Zhang. et. al. (2020)
ZEB1	ARF1	hTFtarget: Zhang. et. al. (2020)
ZEB1	CD82	hTFtarget: Zhang. et. al. (2020)
ZEB1	PURA	hTFtarget: Zhang. et. al. (2020)
ZEB1	CCND2	hTFtarget: Zhang. et. al. (2020)
ZEB1	ITGB7	hTFtarget: Zhang. et. al. (2020)
ZEB1	IL23A	hTFtarget: Zhang. et. al. (2020)
ZEB1	IL2RA	hTFtarget: Zhang. et. al. (2020)
ZEB1	DDIT4	hTFtarget: Zhang. et. al. (2020)
ZEB1	RGS10	hTFtarget: Zhang. et. al. (2020)
ZEB1	SMG6	hTFtarget: Zhang. et. al. (2020)
ZEB1	ARF6	hTFtarget: Zhang. et. al. (2020)
ZEB1	PIM1	hTFtarget: Zhang. et. al. (2020)
ZEB1	ARID3A	hTFtarget: Zhang. et. al. (2020)
ZEB1	JUND	hTFtarget: Zhang. et. al. (2020)
ZEB1	LTBP4	hTFtarget: Zhang. et. al. (2020)
ZEB1	CD79A	hTFtarget: Zhang. et. al. (2020)
ZEB1	HMGN1	hTFtarget: Zhang. et. al. (2020)
ZEB1	PROC	hTFtarget: Zhang. et. al. (2020)
ZEB1	PTMA	hTFtarget: Zhang. et. al. (2020)
ZEB1	KLF9	hTFtarget: Zhang. et. al. (2020)
ZEB1	FPGS	hTFtarget: Zhang. et. al. (2020)
IRF4	CHEK2	hTFtarget: Zhang. et. al. (2020)
IRF4	TNFRSF13C	hTFtarget: Zhang. et. al. (2020)
IRF4	TBC1D22A	hTFtarget: Zhang. et. al. (2020)
IRF4	NOTCH4	hTFtarget: Zhang. et. al. (2020)
IRF4	TAPBP	hTFtarget: Zhang. et. al. (2020)
IRF4	HSP90AB1	hTFtarget: Zhang. et. al. (2020)
IRF4	DST	hTFtarget: Zhang. et. al. (2020)
IRF4	MAP3K5	hTFtarget: Zhang. et. al. (2020)
IRF4	ARID1B	hTFtarget: Zhang. et. al. (2020)
IRF4	IGF2R	hTFtarget: Zhang. et. al. (2020)
IRF4	CCR6	hTFtarget: Zhang. et. al. (2020)
IRF4	SETD2	hTFtarget: Zhang. et. al. (2020)
IRF4	HLTF	hTFtarget: Zhang. et. al. (2020)
IRF4	SKIL	hTFtarget: Zhang. et. al. (2020)
IRF4	PRDM2	hTFtarget: Zhang. et. al. (2020)
IRF4	SPEN	hTFtarget: Zhang. et. al. (2020)
IRF4	EPHA2	hTFtarget: Zhang. et. al. (2020)
IRF4	LRP8	hTFtarget: Zhang. et. al. (2020)
IRF4	RFX5	hTFtarget: Zhang. et. al. (2020)
IRF4	ASH1L	hTFtarget: Zhang. et. al. (2020)
IRF4	NCF2	hTFtarget: Zhang. et. al. (2020)
IRF4	MDM4	hTFtarget: Zhang. et. al. (2020)
IRF4	IFITM3	hTFtarget: Zhang. et. al. (2020)
IRF4	TRAF6	hTFtarget: Zhang. et. al. (2020)
IRF4	NEAT1	hTFtarget: Zhang. et. al. (2020)
IRF4	LRP5	hTFtarget: Zhang. et. al. (2020)
IRF4	CXXC5	hTFtarget: Zhang. et. al. (2020)
IRF4	RNF14	hTFtarget: Zhang. et. al. (2020)
IRF4	CD74	hTFtarget: Zhang. et. al. (2020)
IRF4	RB1CC1	hTFtarget: Zhang. et. al. (2020)
IRF4	RRM2B	hTFtarget: Zhang. et. al. (2020)
IRF4	KLF6	hTFtarget: Zhang. et. al. (2020)
IRF4	PDCD4	hTFtarget: Zhang. et. al. (2020)
IRF4	MEF2A	hTFtarget: Zhang. et. al. (2020)
IRF4	TLR10	hTFtarget: Zhang. et. al. (2020)
IRF4	SPRY1	hTFtarget: Zhang. et. al. (2020)
IRF4	CREB5	hTFtarget: Zhang. et. al. (2020)
IRF4	GTF2I	hTFtarget: Zhang. et. al. (2020)
IRF4	PON2	hTFtarget: Zhang. et. al. (2020)
IRF4	RB1	hTFtarget: Zhang. et. al. (2020)
IRF4	NDRG2	hTFtarget: Zhang. et. al. (2020)
IRF4	ZFP36L1	hTFtarget: Zhang. et. al. (2020)
IRF4	FCER2	hTFtarget: Zhang. et. al. (2020)
IRF4	RAB4B	hTFtarget: Zhang. et. al. (2020)
IRF4	POU2F2	hTFtarget: Zhang. et. al. (2020)
IRF4	FOSB	hTFtarget: Zhang. et. al. (2020)
IRF4	SYMPK	hTFtarget: Zhang. et. al. (2020)
IRF4	DLG4	hTFtarget: Zhang. et. al. (2020)
IRF4	TCF4	hTFtarget: Zhang. et. al. (2020)
IRF4	PMAIP1	hTFtarget: Zhang. et. al. (2020)
IRF4	BCL11A	hTFtarget: Zhang. et. al. (2020)
IRF4	SLC1A4	hTFtarget: Zhang. et. al. (2020)
IRF4	ZEB2	hTFtarget: Zhang. et. al. (2020)
IRF4	GLS	hTFtarget: Zhang. et. al. (2020)
IRF4	VCP	hTFtarget: Zhang. et. al. (2020)
IRF4	NCBP1	hTFtarget: Zhang. et. al. (2020)
IRF4	UGCG	hTFtarget: Zhang. et. al. (2020)
IRF4	BRD3	hTFtarget: Zhang. et. al. (2020)
IRF4	CD4	hTFtarget: Zhang. et. al. (2020)
IRF4	ETV6	hTFtarget: Zhang. et. al. (2020)
IRF4	STAT6	hTFtarget: Zhang. et. al. (2020)
IRF4	CORO1C	hTFtarget: Zhang. et. al. (2020)
IRF4	SCARB1	hTFtarget: Zhang. et. al. (2020)
IRF4	SERPINF1	hTFtarget: Zhang. et. al. (2020)
IRF4	CXCR5	hTFtarget: Zhang. et. al. (2020)
IRF4	TLR9	hTFtarget: Zhang. et. al. (2020)
IRF4	ARNT	hTFtarget: Zhang. et. al. (2020)
SPIB	L1CAM	hTFtarget: Zhang. et. al. (2020)
SPIB	SSPN	hTFtarget: Zhang. et. al. (2020)
SPIB	GLI1	hTFtarget: Zhang. et. al. (2020)
SPIB	BTG1	hTFtarget: Zhang. et. al. (2020)
SPIB	CORO1C	hTFtarget: Zhang. et. al. (2020)
SPIB	ERP29	hTFtarget: Zhang. et. al. (2020)
SPIB	UBC	hTFtarget: Zhang. et. al. (2020)
SPIB	ATP2A3	hTFtarget: Zhang. et. al. (2020)
SPIB	ALOX5AP	hTFtarget: Zhang. et. al. (2020)
SPIB	TGIF2	hTFtarget: Zhang. et. al. (2020)
SPIB	PTPN1	hTFtarget: Zhang. et. al. (2020)
SPIB	LIMD1	hTFtarget: Zhang. et. al. (2020)
SPIB	TLR9	hTFtarget: Zhang. et. al. (2020)
SPIB	FOXP1	hTFtarget: Zhang. et. al. (2020)
SPIB	CD80	hTFtarget: Zhang. et. al. (2020)
SPIB	SKIL	hTFtarget: Zhang. et. al. (2020)
SPIB	ST6GAL1	hTFtarget: Zhang. et. al. (2020)
SPIB	MAP3K1	hTFtarget: Zhang. et. al. (2020)
SPIB	MEF2C	hTFtarget: Zhang. et. al. (2020)
SPIB	CD74	hTFtarget: Zhang. et. al. (2020)
SPIB	CD82	hTFtarget: Zhang. et. al. (2020)
SPIB	UCP2	hTFtarget: Zhang. et. al. (2020)
SPIB	BIRC3	hTFtarget: Zhang. et. al. (2020)
SPIB	CXCR5	hTFtarget: Zhang. et. al. (2020)
SPIB	KLF16	hTFtarget: Zhang. et. al. (2020)
SPIB	LYL1	hTFtarget: Zhang. et. al. (2020)
SPIB	POU2F2	hTFtarget: Zhang. et. al. (2020)
SPIB	ERF	hTFtarget: Zhang. et. al. (2020)
SPIB	ERCC1	hTFtarget: Zhang. et. al. (2020)
SPIB	TAPBP	hTFtarget: Zhang. et. al. (2020)
SPIB	DAXX	hTFtarget: Zhang. et. al. (2020)
SPIB	HMGA1	hTFtarget: Zhang. et. al. (2020)
SPIB	EZR	hTFtarget: Zhang. et. al. (2020)
SPIB	NDUFV2	hTFtarget: Zhang. et. al. (2020)
SPIB	NEDD4L	hTFtarget: Zhang. et. al. (2020)
SPIB	ID3	hTFtarget: Zhang. et. al. (2020)
SPIB	ELK4	hTFtarget: Zhang. et. al. (2020)
SPIB	ODC1	hTFtarget: Zhang. et. al. (2020)
SPIB	BCL11A	hTFtarget: Zhang. et. al. (2020)
SPIB	PDCD4	hTFtarget: Zhang. et. al. (2020)
SPIB	ZFP36L1	hTFtarget: Zhang. et. al. (2020)
SPIB	IGFBP4	hTFtarget: Zhang. et. al. (2020)
BCL11A	PTPN6	hTFtarget: Zhang. et. al. (2020)
BCL11A	ETV6	hTFtarget: Zhang. et. al. (2020)
BCL11A	SCARB1	hTFtarget: Zhang. et. al. (2020)
BCL11A	UBC	hTFtarget: Zhang. et. al. (2020)
BCL11A	RREB1	hTFtarget: Zhang. et. al. (2020)
BCL11A	LTB	hTFtarget: Zhang. et. al. (2020)
BCL11A	PBX2	hTFtarget: Zhang. et. al. (2020)
BCL11A	NOTCH4	hTFtarget: Zhang. et. al. (2020)
BCL11A	TAP2	hTFtarget: Zhang. et. al. (2020)
BCL11A	TAP2	hTFtarget: Zhang. et. al. (2020)
BCL11A	PSMB9	hTFtarget: Zhang. et. al. (2020)
BCL11A	HLA-DMB	hTFtarget: Zhang. et. al. (2020)
BCL11A	BRD2	hTFtarget: Zhang. et. al. (2020)
BCL11A	HSP90AB1	hTFtarget: Zhang. et. al. (2020)
BCL11A	DST	hTFtarget: Zhang. et. al. (2020)
BCL11A	NT5E	hTFtarget: Zhang. et. al. (2020)
BCL11A	MYB	hTFtarget: Zhang. et. al. (2020)
BCL11A	UTRN	hTFtarget: Zhang. et. al. (2020)
BCL11A	EZR	hTFtarget: Zhang. et. al. (2020)
BCL11A	KDM2A	hTFtarget: Zhang. et. al. (2020)
BCL11A	UCP2	hTFtarget: Zhang. et. al. (2020)
BCL11A	BIRC3	hTFtarget: Zhang. et. al. (2020)
BCL11A	CXCR5	hTFtarget: Zhang. et. al. (2020)
BCL11A	MEF2C	hTFtarget: Zhang. et. al. (2020)
BCL11A	LNPEP	hTFtarget: Zhang. et. al. (2020)
BCL11A	CXXC5	hTFtarget: Zhang. et. al. (2020)
BCL11A	CD74	hTFtarget: Zhang. et. al. (2020)
BCL11A	GM2A	hTFtarget: Zhang. et. al. (2020)
BCL11A	BACH1	hTFtarget: Zhang. et. al. (2020)
BCL11A	RCAN1	hTFtarget: Zhang. et. al. (2020)
BCL11A	MX1	hTFtarget: Zhang. et. al. (2020)
BCL11A	KLF16	hTFtarget: Zhang. et. al. (2020)
BCL11A	ACP5	hTFtarget: Zhang. et. al. (2020)
BCL11A	POU2F2	hTFtarget: Zhang. et. al. (2020)
BCL11A	ERF	hTFtarget: Zhang. et. al. (2020)
BCL11A	RELB	hTFtarget: Zhang. et. al. (2020)
BCL11A	ERCC1	hTFtarget: Zhang. et. al. (2020)
BCL11A	ATF5	hTFtarget: Zhang. et. al. (2020)
BCL11A	JAK2	hTFtarget: Zhang. et. al. (2020)
BCL11A	IRF9	hTFtarget: Zhang. et. al. (2020)
BCL11A	TINF2	hTFtarget: Zhang. et. al. (2020)
BCL11A	HIF1A	hTFtarget: Zhang. et. al. (2020)
BCL11A	FOS	hTFtarget: Zhang. et. al. (2020)
BCL11A	TSC22D3	hTFtarget: Zhang. et. al. (2020)
BCL11A	CTSB	hTFtarget: Zhang. et. al. (2020)
BCL11A	NFAT5	hTFtarget: Zhang. et. al. (2020)
BCL11A	WWOX	hTFtarget: Zhang. et. al. (2020)
BCL11A	ISG20	hTFtarget: Zhang. et. al. (2020)
BCL11A	SERPINF1	hTFtarget: Zhang. et. al. (2020)
BCL11A	ATP2A3	hTFtarget: Zhang. et. al. (2020)
BCL11A	UBB	hTFtarget: Zhang. et. al. (2020)
BCL11A	VEZF1	hTFtarget: Zhang. et. al. (2020)
BCL11A	NOD1	hTFtarget: Zhang. et. al. (2020)
BCL11A	GTF2I	hTFtarget: Zhang. et. al. (2020)
BCL11A	RB1	hTFtarget: Zhang. et. al. (2020)
BCL11A	SH3BP2	hTFtarget: Zhang. et. al. (2020)
BCL11A	TLR10	hTFtarget: Zhang. et. al. (2020)
BCL11A	SCARB2	hTFtarget: Zhang. et. al. (2020)
BCL11A	IRF2	hTFtarget: Zhang. et. al. (2020)
BCL11A	ID3	hTFtarget: Zhang. et. al. (2020)
BCL11A	MEF2D	hTFtarget: Zhang. et. al. (2020)
BCL11A	ELK4	hTFtarget: Zhang. et. al. (2020)
BCL11A	UPF2	hTFtarget: Zhang. et. al. (2020)
BCL11A	IFIT3	hTFtarget: Zhang. et. al. (2020)
BCL11A	CD80	hTFtarget: Zhang. et. al. (2020)
BCL11A	ATP2C1	hTFtarget: Zhang. et. al. (2020)
BCL11A	SKIL	hTFtarget: Zhang. et. al. (2020)
BCL11A	BCL11A	hTFtarget: Zhang. et. al. (2020)
BCL11A	STARD7	hTFtarget: Zhang. et. al. (2020)
BCL11A	ZEB2	hTFtarget: Zhang. et. al. (2020)
BCL11A	GLS	hTFtarget: Zhang. et. al. (2020)
BACH2	ISG20	hTFtarget: Zhang. et. al. (2020)
BACH2	IGF1R	hTFtarget: Zhang. et. al. (2020)
BACH2	BPTF	hTFtarget: Zhang. et. al. (2020)
BACH2	BCL2L13	hTFtarget: Zhang. et. al. (2020)
BACH2	RPL3	hTFtarget: Zhang. et. al. (2020)
BACH2	BCL2L1	hTFtarget: Zhang. et. al. (2020)
BACH2	IRF8	hTFtarget: Zhang. et. al. (2020)
BACH2	MDM4	hTFtarget: Zhang. et. al. (2020)
BACH2	MGAT5	hTFtarget: Zhang. et. al. (2020)
BACH2	SATB1	hTFtarget: Zhang. et. al. (2020)
BACH2	HSP90AB1	hTFtarget: Zhang. et. al. (2020)
BACH2	BACH2	hTFtarget: Zhang. et. al. (2020)
BACH2	IKZF1	hTFtarget: Zhang. et. al. (2020)
BACH2	ZHX2	hTFtarget: Zhang. et. al. (2020)
BACH2	TCF4	hTFtarget: Zhang. et. al. (2020)
BACH2	NFATC1	hTFtarget: Zhang. et. al. (2020)
STAT5B	RORA	hTFtarget: Zhang. et. al. (2020)
STAT5B	MAP3K5	hTFtarget: Zhang. et. al. (2020)
STAT5B	SMG6	hTFtarget: Zhang. et. al. (2020)
STAT5B	CFLAR	hTFtarget: Zhang. et. al. (2020)
STAT5B	MYH9	hTFtarget: Zhang. et. al. (2020)
STAT5B	BCL2	hTFtarget: Zhang. et. al. (2020)
STAT5B	KLF6	hTFtarget: Zhang. et. al. (2020)
STAT5B	MAF	hTFtarget: Zhang. et. al. (2020)
STAT5B	PRDM1	hTFtarget: Zhang. et. al. (2020)
STAT5B	HIVEP2	hTFtarget: Zhang. et. al. (2020)
STAT5B	VMP1	hTFtarget: Zhang. et. al. (2020)
STAT5B	BCL2L1	hTFtarget: Zhang. et. al. (2020)
STAT5B	LEF1	hTFtarget: Zhang. et. al. (2020)
BATF	RUNX1	hTFtarget: Zhang. et. al. (2020)
BATF	MBP	hTFtarget: Zhang. et. al. (2020)
BATF	AIP	hTFtarget: Zhang. et. al. (2020)
BATF	FLI1	hTFtarget: Zhang. et. al. (2020)
BATF	KLF6	hTFtarget: Zhang. et. al. (2020)
BATF	CREM	hTFtarget: Zhang. et. al. (2020)
BATF	CDC42	hTFtarget: Zhang. et. al. (2020)
BATF	SHC1	hTFtarget: Zhang. et. al. (2020)
BATF	B2M	hTFtarget: Zhang. et. al. (2020)
BATF	PKM	hTFtarget: Zhang. et. al. (2020)
BATF	DEK	hTFtarget: Zhang. et. al. (2020)
BATF	TFEB	hTFtarget: Zhang. et. al. (2020)
BATF	CAPNS1	hTFtarget: Zhang. et. al. (2020)
BATF	ACTN4	hTFtarget: Zhang. et. al. (2020)
BATF	UBC	hTFtarget: Zhang. et. al. (2020)
BATF	MTDH	hTFtarget: Zhang. et. al. (2020)
BATF	SQSTM1	hTFtarget: Zhang. et. al. (2020)
BATF	HMGB1	hTFtarget: Zhang. et. al. (2020)
BATF	MED15	hTFtarget: Zhang. et. al. (2020)
BATF	MYH9	hTFtarget: Zhang. et. al. (2020)
BATF	PDIA6	hTFtarget: Zhang. et. al. (2020)
BATF	CFLAR	hTFtarget: Zhang. et. al. (2020)
BATF	CASP8	hTFtarget: Zhang. et. al. (2020)
POU2F2	SREBF2	hTFtarget: Zhang. et. al. (2020)
POU2F2	KLF6	hTFtarget: Zhang. et. al. (2020)
POU2F2	PFKFB3	hTFtarget: Zhang. et. al. (2020)
POU2F2	P4HA1	hTFtarget: Zhang. et. al. (2020)
POU2F2	C3	hTFtarget: Zhang. et. al. (2020)
POU2F2	NFIX	hTFtarget: Zhang. et. al. (2020)
POU2F2	NR2F6	hTFtarget: Zhang. et. al. (2020)
POU2F2	JUND	hTFtarget: Zhang. et. al. (2020)
POU2F2	ZFP36	hTFtarget: Zhang. et. al. (2020)
POU2F2	AKT2	hTFtarget: Zhang. et. al. (2020)
POU2F2	CIC	hTFtarget: Zhang. et. al. (2020)
POU2F2	BBC3	hTFtarget: Zhang. et. al. (2020)
POU2F2	BAX	hTFtarget: Zhang. et. al. (2020)
POU2F2	ELF1	hTFtarget: Zhang. et. al. (2020)
POU2F2	SETBP1	hTFtarget: Zhang. et. al. (2020)
POU2F2	TCF4	hTFtarget: Zhang. et. al. (2020)
POU2F2	NEDD4L	hTFtarget: Zhang. et. al. (2020)
POU2F2	SPI1	hTFtarget: Zhang. et. al. (2020)
POU2F2	ESRRA	hTFtarget: Zhang. et. al. (2020)
POU2F2	NEAT1	hTFtarget: Zhang. et. al. (2020)
POU2F2	PER1	hTFtarget: Zhang. et. al. (2020)
POU2F2	RARA	hTFtarget: Zhang. et. al. (2020)
POU2F2	MLX	hTFtarget: Zhang. et. al. (2020)
POU2F2	MAP3K14	hTFtarget: Zhang. et. al. (2020)
POU2F2	SRSF1	hTFtarget: Zhang. et. al. (2020)
POU2F2	PRKCE	hTFtarget: Zhang. et. al. (2020)
POU2F2	SLC1A4	hTFtarget: Zhang. et. al. (2020)
POU2F2	MAT2A	hTFtarget: Zhang. et. al. (2020)
POU2F2	PER2	hTFtarget: Zhang. et. al. (2020)
POU2F2	CIITA	hTFtarget: Zhang. et. al. (2020)
POU2F2	SIAH1	hTFtarget: Zhang. et. al. (2020)
POU2F2	ZFHX3	hTFtarget: Zhang. et. al. (2020)
POU2F2	HNRNPA2B1	hTFtarget: Zhang. et. al. (2020)
POU2F2	CREB5	hTFtarget: Zhang. et. al. (2020)
POU2F2	CUX1	hTFtarget: Zhang. et. al. (2020)
POU2F2	SND1	hTFtarget: Zhang. et. al. (2020)
POU2F2	MMP14	hTFtarget: Zhang. et. al. (2020)
POU2F2	ZFP36L1	hTFtarget: Zhang. et. al. (2020)
POU2F2	DICER1	hTFtarget: Zhang. et. al. (2020)
POU2F2	RREB1	hTFtarget: Zhang. et. al. (2020)
POU2F2	SLC29A1	hTFtarget: Zhang. et. al. (2020)
POU2F2	DST	hTFtarget: Zhang. et. al. (2020)
POU2F2	FOXO3	hTFtarget: Zhang. et. al. (2020)
POU2F2	UTRN	hTFtarget: Zhang. et. al. (2020)
POU2F2	PTPN6	hTFtarget: Zhang. et. al. (2020)
POU2F2	ACVRL1	hTFtarget: Zhang. et. al. (2020)
POU2F2	NR4A1	hTFtarget: Zhang. et. al. (2020)
POU2F2	STAT2	hTFtarget: Zhang. et. al. (2020)
POU2F2	PRKAB1	hTFtarget: Zhang. et. al. (2020)
POU2F2	SCARB1	hTFtarget: Zhang. et. al. (2020)
POU2F2	UBC	hTFtarget: Zhang. et. al. (2020)
POU2F2	JAG1	hTFtarget: Zhang. et. al. (2020)
POU2F2	TCF12	hTFtarget: Zhang. et. al. (2020)
POU2F2	SMAD3	hTFtarget: Zhang. et. al. (2020)
POU2F2	MEF2A	hTFtarget: Zhang. et. al. (2020)
POU2F2	CTNNBIP1	hTFtarget: Zhang. et. al. (2020)
POU2F2	SPEN	hTFtarget: Zhang. et. al. (2020)
POU2F2	PNRC2	hTFtarget: Zhang. et. al. (2020)
POU2F2	MEF2D	hTFtarget: Zhang. et. al. (2020)
POU2F2	POU2F1	hTFtarget: Zhang. et. al. (2020)
POU2F2	NR2C2	hTFtarget: Zhang. et. al. (2020)
POU2F2	PFKFB4	hTFtarget: Zhang. et. al. (2020)
POU2F2	IL12A	hTFtarget: Zhang. et. al. (2020)
POU2F2	ERP44	hTFtarget: Zhang. et. al. (2020)
POU2F2	TSC1	hTFtarget: Zhang. et. al. (2020)
POU2F2	NR3C1	hTFtarget: Zhang. et. al. (2020)
POU2F2	EBF1	hTFtarget: Zhang. et. al. (2020)
POU2F2	MAML1	hTFtarget: Zhang. et. al. (2020)
POU2F2	SQSTM1	hTFtarget: Zhang. et. al. (2020)
POU2F2	ERCC1	hTFtarget: Zhang. et. al. (2020)
STAT1	BID	hTFtarget: Zhang. et. al. (2020)
STAT1	KLF16	hTFtarget: Zhang. et. al. (2020)
STAT1	JUND	hTFtarget: Zhang. et. al. (2020)
STAT1	APOBR	hTFtarget: Zhang. et. al. (2020)
STAT1	NOD2	hTFtarget: Zhang. et. al. (2020)
STAT1	ITGAV	hTFtarget: Zhang. et. al. (2020)
STAT1	BRD2	hTFtarget: Zhang. et. al. (2020)
STAT1	PNRC1	hTFtarget: Zhang. et. al. (2020)
STAT1	WTAP	hTFtarget: Zhang. et. al. (2020)
STAT1	NFKBIA	hTFtarget: Zhang. et. al. (2020)
STAT1	JDP2	hTFtarget: Zhang. et. al. (2020)
STAT1	LMO2	hTFtarget: Zhang. et. al. (2020)
STAT1	BEST1	hTFtarget: Zhang. et. al. (2020)
STAT1	PFKFB3	hTFtarget: Zhang. et. al. (2020)
STAT1	TGIF2	hTFtarget: Zhang. et. al. (2020)
STAT1	GTF2I	hTFtarget: Zhang. et. al. (2020)
STAT1	SCARF1	hTFtarget: Zhang. et. al. (2020)
STAT1	FXR2	hTFtarget: Zhang. et. al. (2020)
STAT1	PLOD1	hTFtarget: Zhang. et. al. (2020)
STAT1	MFN2	hTFtarget: Zhang. et. al. (2020)
STAT1	GBA	hTFtarget: Zhang. et. al. (2020)
STAT1	IL27	hTFtarget: Zhang. et. al. (2020)
STAT1	NFAT5	hTFtarget: Zhang. et. al. (2020)
STAT1	SMARCA4	hTFtarget: Zhang. et. al. (2020)
STAT1	USF2	hTFtarget: Zhang. et. al. (2020)
STAT1	FOSB	hTFtarget: Zhang. et. al. (2020)
STAT1	KDM2A	hTFtarget: Zhang. et. al. (2020)
STAT1	MAP3K5	hTFtarget: Zhang. et. al. (2020)
STAT1	MMP14	hTFtarget: Zhang. et. al. (2020)
STAT1	CD4	hTFtarget: Zhang. et. al. (2020)
STAT1	ATXN2	hTFtarget: Zhang. et. al. (2020)
STAT1	CNBP	hTFtarget: Zhang. et. al. (2020)
STAT1	CERS2	hTFtarget: Zhang. et. al. (2020)
FLI1	HNRNPR	hTFtarget: Zhang. et. al. (2020)
FLI1	ARL6IP5	hTFtarget: Zhang. et. al. (2020)
FLI1	MITF	hTFtarget: Zhang. et. al. (2020)
FLI1	MAPK8	hTFtarget: Zhang. et. al. (2020)
FLI1	BDP1	hTFtarget: Zhang. et. al. (2020)
CEBPA	CLDN7	hTFtarget: Zhang. et. al. (2020)
CEBPA	SOCS3	hTFtarget: Zhang. et. al. (2020)
CEBPA	PTPN6	hTFtarget: Zhang. et. al. (2020)
CEBPA	CKS2	hTFtarget: Zhang. et. al. (2020)
CEBPA	JUND	hTFtarget: Zhang. et. al. (2020)
CEBPA	ERF	hTFtarget: Zhang. et. al. (2020)
CEBPA	SYMPK	hTFtarget: Zhang. et. al. (2020)
CEBPA	PTGIR	hTFtarget: Zhang. et. al. (2020)
CEBPA	LAMTOR5	hTFtarget: Zhang. et. al. (2020)
CEBPA	CTSK	hTFtarget: Zhang. et. al. (2020)
CEBPA	UBA7	hTFtarget: Zhang. et. al. (2020)
CEBPA	GALNT3	hTFtarget: Zhang. et. al. (2020)
CEBPA	LSP1	hTFtarget: Zhang. et. al. (2020)
CEBPA	TNFSF10	hTFtarget: Zhang. et. al. (2020)
CEBPA	PPM1D	hTFtarget: Zhang. et. al. (2020)
CEBPA	ELF4	hTFtarget: Zhang. et. al. (2020)
CEBPA	LMTK2	hTFtarget: Zhang. et. al. (2020)
CEBPA	HK3	hTFtarget: Zhang. et. al. (2020)
CEBPA	SRC	hTFtarget: Zhang. et. al. (2020)
CEBPA	PFKFB3	hTFtarget: Zhang. et. al. (2020)
NFIC	DYRK1A	hTFtarget: Zhang. et. al. (2020)
NFIC	PIK3CD	hTFtarget: Zhang. et. al. (2020)
MEF2A	ATRX	hTFtarget: Zhang. et. al. (2020)
MEF2A	TSC22D3	hTFtarget: Zhang. et. al. (2020)
MEF2A	TLE3	hTFtarget: Zhang. et. al. (2020)
MEF2A	NFKB1	hTFtarget: Zhang. et. al. (2020)
MEF2A	IRF2	hTFtarget: Zhang. et. al. (2020)
MEF2A	CXXC5	hTFtarget: Zhang. et. al. (2020)
MEF2A	SQSTM1	hTFtarget: Zhang. et. al. (2020)
MEF2A	MBD2	hTFtarget: Zhang. et. al. (2020)
MEF2A	HMGB1	hTFtarget: Zhang. et. al. (2020)
MEF2A	ELF1	hTFtarget: Zhang. et. al. (2020)
MEF2A	RB1	hTFtarget: Zhang. et. al. (2020)
MEF2A	EP300	hTFtarget: Zhang. et. al. (2020)
MEF2A	RFX5	hTFtarget: Zhang. et. al. (2020)
MEF2A	POU2F1	hTFtarget: Zhang. et. al. (2020)
MEF2A	ELK4	hTFtarget: Zhang. et. al. (2020)
MEF2A	SKIL	hTFtarget: Zhang. et. al. (2020)
MEF2A	CD4	hTFtarget: Zhang. et. al. (2020)
MEF2A	MDM2	hTFtarget: Zhang. et. al. (2020)
MEF2A	ELK3	hTFtarget: Zhang. et. al. (2020)
MEF2A	ATXN2	hTFtarget: Zhang. et. al. (2020)
MEF2A	ZFP36	hTFtarget: Zhang. et. al. (2020)
MEF2A	POU2F2	hTFtarget: Zhang. et. al. (2020)
MEF2A	GTF2I	hTFtarget: Zhang. et. al. (2020)
MEF2A	NFKBIA	hTFtarget: Zhang. et. al. (2020)
MEF2A	ZFP36L1	hTFtarget: Zhang. et. al. (2020)
ATF2	ICAM1	hTFtarget: Zhang. et. al. (2020)
ATF2	BACH1	hTFtarget: Zhang. et. al. (2020)
ATF2	RREB1	hTFtarget: Zhang. et. al. (2020)
ATF2	MAP3K1	hTFtarget: Zhang. et. al. (2020)
ATF2	NR3C1	hTFtarget: Zhang. et. al. (2020)
ATF2	ZNF217	hTFtarget: Zhang. et. al. (2020)
ATF2	ETV6	hTFtarget: Zhang. et. al. (2020)
ATF2	ITGAL	hTFtarget: Zhang. et. al. (2020)
ATF2	ZEB2	hTFtarget: Zhang. et. al. (2020)
ATF2	CFLAR	hTFtarget: Zhang. et. al. (2020)
ATF2	VIM	hTFtarget: Zhang. et. al. (2020)
MTA3	KLRK1	hTFtarget: Zhang. et. al. (2020)
MTA3	BTG1	hTFtarget: Zhang. et. al. (2020)
MTA3	B2M	hTFtarget: Zhang. et. al. (2020)
MTA3	HIVEP2	hTFtarget: Zhang. et. al. (2020)
MTA3	ETS1	hTFtarget: Zhang. et. al. (2020)
TCF12	SPI1	hTFtarget: Zhang. et. al. (2020)
PML	RUNX1	hTFtarget: Zhang. et. al. (2020)
PML	ELF4	hTFtarget: Zhang. et. al. (2020)
PML	KDM2A	hTFtarget: Zhang. et. al. (2020)
PML	IFITM3	hTFtarget: Zhang. et. al. (2020)
PML	BCL3	hTFtarget: Zhang. et. al. (2020)
PML	ATF3	hTFtarget: Zhang. et. al. (2020)
PML	ELK3	hTFtarget: Zhang. et. al. (2020)
PML	GBA	hTFtarget: Zhang. et. al. (2020)
BCL3	SCARF1	hTFtarget: Zhang. et. al. (2020)
BCL3	ACOX1	hTFtarget: Zhang. et. al. (2020)
BCL3	GBA	hTFtarget: Zhang. et. al. (2020)
BCL3	CD4	hTFtarget: Zhang. et. al. (2020)
BCL3	NFIX	hTFtarget: Zhang. et. al. (2020)
BCL3	DAPK1	hTFtarget: Zhang. et. al. (2020)
BCL3	VEGFA	hTFtarget: Zhang. et. al. (2020)
BCL3	KLF6	hTFtarget: Zhang. et. al. (2020)
BCL3	LGALS1	hTFtarget: Zhang. et. al. (2020)
IRF1	MAP3K1	hTFtarget: Zhang. et. al. (2020)
IRF1	FES	hTFtarget: Zhang. et. al. (2020)
IRF1	BEST1	hTFtarget: Zhang. et. al. (2020)
IRF1	ZBTB16	hTFtarget: Zhang. et. al. (2020)
IRF1	CCL2	hTFtarget: Zhang. et. al. (2020)
IRF1	RREB1	hTFtarget: Zhang. et. al. (2020)
IRF1	TNF	hTFtarget: Zhang. et. al. (2020)
IRF1	SLC29A1	hTFtarget: Zhang. et. al. (2020)
IRF1	CCR5	hTFtarget: Zhang. et. al. (2020)
IRF1	ITGAL	hTFtarget: Zhang. et. al. (2020)
IRF1	CD4	hTFtarget: Zhang. et. al. (2020)
IRF1	SLC2A3	hTFtarget: Zhang. et. al. (2020)
IRF1	CCL20	hTFtarget: Zhang. et. al. (2020)
HDAC2	CHD4	hTFtarget: Zhang. et. al. (2020)
STAT4	PRDM1	hTFtarget: Zhang. et. al. (2020)
STAT4	FOXP1	hTFtarget: Zhang. et. al. (2020)
STAT5A	ATF3	hTFtarget: Zhang. et. al. (2020)
STAT5A	STAT3	hTFtarget: Zhang. et. al. (2020)
GATA2	NRIP1	hTFtarget: Zhang. et. al. (2020)
GATA2	ARF6	hTFtarget: Zhang. et. al. (2020)
NFE2	FOSL2	hTFtarget: Zhang. et. al. (2020)
NFE2	IRF2BP2	hTFtarget: Zhang. et. al. (2020)
NFE2	TBXAS1	hTFtarget: Zhang. et. al. (2020)
NFE2	HIPK2	hTFtarget: Zhang. et. al. (2020)
NFE2	RFX1	hTFtarget: Zhang. et. al. (2020)
NFE2	JUND	hTFtarget: Zhang. et. al. (2020)
NFE2	CAPNS1	hTFtarget: Zhang. et. al. (2020)
NFE2	LRP1	hTFtarget: Zhang. et. al. (2020)
NFE2	FTH1	hTFtarget: Zhang. et. al. (2020)
NFE2	CDKN1A	hTFtarget: Zhang. et. al. (2020)
NFATC1	NFKBIZ	hTFtarget: Zhang. et. al. (2020)
NFATC1	BIRC3	hTFtarget: Zhang. et. al. (2020)
NFATC1	HLA-DMB	hTFtarget: Zhang. et. al. (2020)
EGR2	ZFP36	hTFtarget: Zhang. et. al. (2020)
SP1	HLA-DMB	hTFtarget: Zhang. et. al. (2020)
CEBPB	PREB	hTFtarget: Zhang. et. al. (2020)
MEF2C	NR3C1	hTFtarget: Zhang. et. al. (2020)
MEF2C	ACSL1	hTFtarget: Zhang. et. al. (2020)
MEF2C	HDAC5	hTFtarget: Zhang. et. al. (2020)
MEF2C	ATF3	hTFtarget: Zhang. et. al. (2020)
MEF2C	KLF6	hTFtarget: Zhang. et. al. (2020)
MEF2C	NFKBIA	hTFtarget: Zhang. et. al. (2020)
MEF2C	ERCC1	hTFtarget: Zhang. et. al. (2020)
MEF2C	FOSB	hTFtarget: Zhang. et. al. (2020)
MEF2C	MEF2A	hTFtarget: Zhang. et. al. (2020)
MEF2C	HDAC9	hTFtarget: Zhang. et. al. (2020)
MEF2C	FLI1	hTFtarget: Zhang. et. al. (2020)
RXRA	TMPO	hTFtarget: Zhang. et. al. (2020)
EGR1	USP7	hTFtarget: Zhang. et. al. (2020)
ESRRA	ID2	hTFtarget: Zhang. et. al. (2020)
ESRRA	CYC1	hTFtarget: Zhang. et. al. (2020)
ESRRA	NFIC	hTFtarget: Zhang. et. al. (2020)
IRF3	B2M	hTFtarget: Zhang. et. al. (2020)
IRF3	ISG20	hTFtarget: Zhang. et. al. (2020)
IRF3	IL2RA	hTFtarget: Zhang. et. al. (2020)
KLF3	HEXIM1	hTFtarget: Zhang. et. al. (2020)
