# Supplementary material for: SCEMENT: scalable and memory efficient integration of large-scale single-cell RNA-sequencing data
Source: Bioinformatics. 2025 Feb 22;41(2):btaf057. doi: 10.1093/bioinformatics/btaf057 (PMC12013815; doi:10.1093/bioinformatics/btaf057)
Supplement: btaf057_Supplementary_Data [file btaf057_supplementary_data.zip › Table S4.xlsx]

## Sheet: Sheet2
Integration using intersection of genes
10X Genomics Human PBMC Dataset				Runtime in Seconds						Memory Usage in Gigabytes
Datasets	Cells	Genes		ComBat	PySCEMENT	SCEMENT-CPP	Scanorama	FastIntegration		ComBat	PySCEMENT	SCEMENT-CPP	Scanorama	FastIntegration
2	7245	17092		24.55	13.21	3.1	80.61	53		5.84	1.45	0.7	6.72	3.62
3	19167	16824		58.23	31.46	7.13	336.83	133.52		13.77	3.34	1.84	26.12	8.8
5	42132	16700		130.43	59.33	15.69	1389.01	650.96		30.05	7.06	3.99	63.11	27.88
9	86692	12337		206.88	91.38	28.5	2713.75	2941.01		43.29	10.97	6.57	80.89	52.99
13	166932	11602		390.93	138.32	39.87	4209.31	6852.67		75.91	18.17	10.5	99.44	68.31
16	187564	11451		414.3	160.79	45.32	4568.68	9703.93		83.95	20.11	11.66	101.26	79.55
17	794170	8432		1810.92	441.24	89.01	5974.79			306.37	56.33	30.95	92.74
10X Genomics Human PBMC Dataset				Runtime Speedup of SCEMENT-CPP versus Other Methods						Memory Speedup of SCEMENT-CPP versus Other Methods
Datasets	Cells	Genes		ComBat	PySCEMENT	Scanorama	FastIntegration			ComBat	PySCEMENT	Scanorama	FastIntegration
2	7245	17092		7.92	4.26	26	17.1			8.34	2.07	9.6	5.17
3	19167	16824		8.17	4.41	47.24	18.73			7.48	1.82	14.2	4.78
5	42132	16700		8.31	3.78	88.53	41.49			7.53	1.77	15.82	6.99
9	86692	12337		7.26	3.21	95.22	103.19			6.59	1.67	12.31	8.07
13	166932	11602		9.81	3.47	105.58	171.88			7.23	1.73	9.47	6.51
16	187564	11451		9.14	3.55	100.81	214.12			7.2	1.72	8.68	6.82
17	794170	8432		20.35	4.96	67.12	0			9.9	1.82	3	0
