# Supplementary material for: SCEMENT: scalable and memory efficient integration of large-scale single-cell RNA-sequencing data
Source: Bioinformatics. 2025 Feb 22;41(2):btaf057. doi: 10.1093/bioinformatics/btaf057 (PMC12013815; doi:10.1093/bioinformatics/btaf057)
Supplement: btaf057_Supplementary_Data [file btaf057_supplementary_data.zip › Table S5.xlsx]

## Sheet: Sheet2
Integration using union of genes
10X Genomics Human PBMC Dataset				Runtime in Seconds				Memory Usage in Gigabytes
No. of Datasets	No. of Cells	No. of Genes		ComBat	PySCEMENT	SCEMENT-CPP		ComBat	PySCEMENT	SCEMENT-CPP
2	7245	18741		25.9	13.6	3.3		6.36	1.54	0.75
3	19167	22869		80.66	37.2	9.32		18.53	4.22	2.28
5	42132	23982		191.15	76.9	17.13		42.76	9.36	5.15
9	86692	25621		431.48	159.1	32.56		88.28	19.69	10.96
13	166932	25980		859.53	270.9	50.66		167.59	36.2	19.58
16	187564	26390		1070.6	318.8	59.31		190.69	41.15	22.25
17	794170	34177			2110.6	224.07			215.74	114.13
10X Genomics Human PBMC Dataset				Runtime Speedup of SCEMENT-CPP versus Other Methods				Memory Speedup of SCEMENT-CPP versus Other Methods
No. of Datasets	No. of Cells	No. of Genes		ComBat	PySCEMENT			ComBat	PySCEMENT
2	7245	18741		7.85	4.12			8.48	2.05
3	19167	22869		8.65	3.99			8.13	1.85
5	42132	23982		11.16	4.49			8.3	1.82
9	86692	25621		13.25	4.89			8.05	1.8
13	166932	25980		16.97	5.35			8.56	1.85
16	187564	26390		18.05	5.38			8.57	1.85
17	794170	34177			9.42				1.89
