# Supplementary material for: SCEMENT: scalable and memory efficient integration of large-scale single-cell RNA-sequencing data
Source: Bioinformatics. 2025 Feb 22;41(2):btaf057. doi: 10.1093/bioinformatics/btaf057 (PMC12013815; doi:10.1093/bioinformatics/btaf057)
Supplement: btaf057_Supplementary_Data [file btaf057_supplementary_data.zip › Table S6.xlsx]

## Sheet: Sheet2
Integration using intersection of genes
COVID-19 Human PBMC Dataset				Runtime in minutes						Memory usage in Gigabytes
Datasets	Cells	Genes		ComBat	PySCEMENT	SCEMENT-CPP	Scanorama	FastIntegration		ComBat	PySCEMENT	SCEMENT-CPP	Scanorama	FastIntegration
3	11540	16601		0.565	0.424	0.082	2.13	1.68		8.02	2.32	1.05	15.57	4.02
5	25090	16693		1.233	1.187	0.142	3.61	7.47		17.78	4.58	2.22	19.39	14.05
8	53276	15291		2.41	2.25	0.266	12.02	32.11		29.69	10.17	4.23	39.19	39.56
24	150142	13337		6.347	6.864	0.946	56.07	172.85		72.98	21	11.01	138.86	119.61
60	351954	12222		14.44	18.01	2.593	144.85	346.79		154.13	53.48	24.53	238.93	163.69
80	502001	12915		22.89	28.57	4.256	389.38	503.94		231.09	80.08	35.76	420.71	212.59
115	701072	11666		31.49	40.89	5.713	413.11	793.21		295.28	101.72	46.75	567.49	263.11
205	1226553	11437		53.65	89.43	13.841		1526.49		508.04	175.45	82.54		323.67
COVID-19 Human PBMC Dataset				Runtime Speedup of SCEMENT-CPP versus Other Methods						Memory Speedup of SCEMENT-CPP versus Other Methods
Datasets	Cells	Genes		ComBat	PySCEMENT	Scanorama	FastIntegration			ComBat	PySCEMENT	Scanorama	FastIntegration
3	11540	16601		6.89	5.17	25.98	20.49			7.64	2.21	14.83	3.83
5	25090	16693		8.68	8.36	25.42	52.61			8.01	2.06	8.73	6.33
8	53276	15291		9.06	8.46	45.19	120.71			7.02	2.4	9.26	9.35
24	150142	13337		6.71	7.26	59.27	182.72			6.63	1.91	12.61	10.86
60	351954	12222		5.57	6.95	55.86	133.74			6.28	2.18	9.74	6.67
80	502001	12915		5.38	6.71	91.49	118.41			6.46	2.24	11.76	5.94
115	701072	11666		5.51	7.16	72.31	138.84			6.32	2.18	12.14	5.63
205	1226553	11437		3.88	6.46	0	110.29			6.16	2.13	0	3.92
