# Supplementary material for: SCEMENT: scalable and memory efficient integration of large-scale single-cell RNA-sequencing data
Source: Bioinformatics. 2025 Feb 22;41(2):btaf057. doi: 10.1093/bioinformatics/btaf057 (PMC12013815; doi:10.1093/bioinformatics/btaf057)
Supplement: btaf057_Supplementary_Data [file btaf057_supplementary_data.zip › Table S7.xlsx]

## Sheet: Sheet2
Integration using union of genes
COVID-19 Human PBMC Dataset				Runtime in minutes				Memory usage in Gigabytes
Datasets	Cells	Genes		ComBat	PySCEMENT	SCEMENT-CPP		ComBat	PySCEMENT	SCEMENT-CPP
3	11540	21956		0.75	0.53	0.079		10.4	2.91	1.28
5	25090	24176		1.78	1.52	0.166		25.58	5.97	2.93
8	53276	24588		4.04	3.51	0.312		46.78	12.04	6.1
24	150142	25482		12.41	11.07	1.068		137.39	36.55	17.93
60	351954	26180		32.79	31.71	2.989		323.71	112.96	43.28
80	502001	26139		61.22	46.66	4.153		460.5	124.1	61.03
115	701072	26427		75.52	71.43	7.15		641.36	168.23	86.29
205	1226553	26817			157.94	16.655			314.28	154.71
COVID-19 Human PBMC Dataset				Runtime Speedup of SCEMENT-CPP versus Other Methods				Memory Speedup of SCEMENT-CPP versus Other Methods
Datasets	Cells	Genes		ComBat	PySCEMENT			ComBat	PySCEMENT
3	11540	16601		9.49	6.71			8.13	2.27
5	25090	16693		10.72	9.16			8.73	2.04
8	53276	15291		12.95	11.25			7.67	1.97
24	150142	13337		11.62	10.37			7.66	2.04
60	351954	12222		10.97	10.61			7.48	2.61
80	502001	12915		14.74	11.24			7.55	2.03
115	701072	11666		10.56	9.99			7.43	1.95
205	1226553	11437			9.48				2.03
