# Supplementary material for: SCEMENT: scalable and memory efficient integration of large-scale single-cell RNA-sequencing data
Source: Bioinformatics. 2025 Feb 22;41(2):btaf057. doi: 10.1093/bioinformatics/btaf057 (PMC12013815; doi:10.1093/bioinformatics/btaf057)
Supplement: btaf057_Supplementary_Data [file btaf057_supplementary_data.zip › Table S8.xlsx]

## Sheet: Sheet2
	No. of cells	No. of genes	Runtime (min)	Memory (GB)
PySCEMENT	4000604	38481	443.88	708.21
SCEMENT-CPP	4000604	38481	22.13	613.66
