# Supplementary material for: SCEMENT: scalable and memory efficient integration of large-scale single-cell RNA-sequencing data
Source: Bioinformatics. 2025 Feb 22;41(2):btaf057. doi: 10.1093/bioinformatics/btaf057 (PMC12013815; doi:10.1093/bioinformatics/btaf057)
Supplement: btaf057_Supplementary_Data [file btaf057_supplementary_data.zip › Table S10.xlsx]

## Sheet: Sheet2
Network -Intersection of Genes	Cells	Genes	Edges	Total TP	Network TP	Ratio	F1	Precision	Recall	AUROC	AUPR	Memory (GB)	Runtime
SCEMENT-CPP	86692	1717	17862	1426	643	0.035998	0.121815	0.070419	0.450912	0.688651	0.03846	12.2973	04:29:02
ComBat	86685	1717	17461	1426	638	0.03656	0.123949	0.071933	0.447639	0.688107	0.038953	17.4337	04:13:36
Scanorama	79528	1717	17131	1426	537	0.031366	0.117881	0.069873	0.376812	0.657385	0.033945	19.6408	10:24:10
FastIntegration	75159	1696	15474	1426	590	0.038157	0.125419	0.073904	0.413978	0.674912	0.03779	30.0613	08:08:28
Network -Union of Genes	Cells	Genes	Edges	Total TP	Network TP	Ratio	F1	Precision	Recall	AUROC	AUPR	Memory(GB)	Runtime
SCEMENT-CPP	86692	2406	20067	1426	707	0.035257	0.12695	0.072794	0.496026	0.708936	0.042263	19.7555	05:03:57
ComBat	86692	2406	19787	1426	713	0.036035	0.128217	0.07354	0.5	0.711041	0.042879	291.796	04:52:51
